# Supplementary material for: Genomic evidence for the widespread presence of GH45 cellulases among soil invertebrates
Source: Mol Ecol. 2024 May 7;33(20):e17351. doi: 10.1111/mec.17351 (PMC13084967; doi:10.1111/mec.17351)
Supplement: Supplementary file 2 — Table S1 [file MEC-33-e17351-s003.xlsx]

## Sheet: Sheet1
NCBI ID	Group	Scientific name	Accession number	Gh45 cellulase
100	Bacteria	Ancylobacter aquaticus	GCF_004339465.1	Absent
100053	Bacteria	Leptospira alexanderi	GCF_002009845.1	Absent
1000562	Bacteria	Streptococcus phocae subsp. salmonis	GCF_000772915.1	Absent
1000565	Bacteria	Methyloversatilis universalis FAM5	GCF_000214035.2	Absent
1000566	Bacteria	Saccharopolyspora lacisalsi	GCF_014137975.1	Absent
1000568	Bacteria	Megasphaera lornae	GCF_000214495.1	Absent
1000570	Bacteria	Streptococcus anginosus SK52 = DSM 20563	GCF_000214555.1	Absent
1001240	Bacteria	Cryobacterium roopkundense	GCF_000764165.1	Absent
1001530	Bacteria	Photobacterium leiognathi subsp. mandapamensis svers.1.1.	GCF_000211495.1	Absent
1001595	Bacteria	Leptospira noguchii serovar Panama str. CZ214	GCF_000306255.2	Absent
1001714	Bacteria	Mycobacteroides abscessus subsp. massiliense CCUG 48898 = JCM 15300	GCF_000239055.1	Absent
100174	Bacteria	Clostridium peptidivorans	GCF_900205925.1	Absent
1001822	Bacteria	Cupriavidus agavae	GCF_004217045.1	Absent
100225	Bacteria	Austwickia chelonae	GCF_900111385.1	Absent
1002367	Bacteria	Prevotella stercorea DSM 18206	GCF_000235885.1	Absent
1002526	Bacteria	Pseudomonas formosensis	GCF_900115905.1	Absent
1002691	Bacteria	Occallatibacter savannae	GCF_003131205.1	Absent
1002795	Bacteria	Pectinatus sottacetonis	GCF_015732155.1	Absent
1002804	Bacteria	Helicobacter bizzozeronii CIII-1	GCF_000237285.1	Absent
1002870	Bacteria	Gaiella occulta	GCF_003351045.1	Absent
1003	Bacteria	Thermoflexibacter ruber	GCF_900113045.1	Absent
1003110	Bacteria	Micromonospora maris	GCF_001507315.1	Absent
1003195	Bacteria	Streptomyces cattleya NRRL 8057 = DSM 46488	GCF_000237305.1	Absent
1003201	Bacteria	Rickettsia typhi str. TH1527	GCF_000277285.1	Absent
1003238	Bacteria	Chlamydia abortus LLG	GCF_000213905.2	Absent
1003997	Bacteria	Alicyclobacillus cellulosilyticus	GCF_014647315.1	Absent
1004	Bacteria	Chitinophaga sancti	GCF_900119105.1	Absent
1004150	Bacteria	Photorhabdus khanii	GCF_009428945.1	Absent
1004151	Bacteria	Photorhabdus khanii NC19	GCF_000517265.1	Absent
1004159	Bacteria	Photorhabdus tasmaniensis	GCF_011189505.1	Absent
1004165	Bacteria	Photorhabdus caribbeanensis	GCF_018448885.1	Absent
1004166	Bacteria	Photorhabdus hainanensis	GCF_018448965.1	Absent
1004261	Bacteria	Oceanobacillus indicireducens	GCF_014647195.1	Absent
1004279	Bacteria	Mesorhizobium muleiense	GCF_900099905.1	Absent
1004304	Bacteria	Hydrotalea sandarakina	GCF_003254115.1	Absent
1004316	Bacteria	Vibrio sonorensis	GCF_001854765.1	Absent
1004326	Bacteria	Vibrio mexicanus	GCF_001012815.1	Absent
100469	Bacteria	Schaalia canis	GCF_003858455.1	Absent
1004901	Bacteria	Gordonia iterans	GCF_002993285.1	Absent
1005665	Bacteria	Kosakonia oryzendophytica	GCF_900094925.1	Absent
1005667	Bacteria	Kosakonia oryziphila	GCF_900094795.1	Absent
1005740	Bacteria	Aminivibrio pyruvatiphilus	GCF_004366815.1	Absent
1005926	Bacteria	Muricauda taeanensis	GCF_003584105.1	Absent
1005928	Bacteria	Roseovarius lutimaris	GCF_900115165.1	Absent
1005941	Bacteria	Planococcus halocryophilus Or1	GCF_000342445.1	Absent
1005944	Bacteria	Nocardioides szechwanensis	GCF_007992395.1	Absent
1005945	Bacteria	Nocardioides psychrotolerans	GCF_007992415.1	Absent
1005994	Bacteria	Trabulsiella guamensis ATCC 49490	GCF_000734965.1	Absent
1005995	Bacteria	Tatumella ptyseos ATCC 33301	GCF_000439895.1	Absent
1005996	Bacteria	Raoultella planticola ATCC 33531	GCF_000735435.1	Absent
1005999	Bacteria	Leminorella grimontii ATCC 33999 = DSM 5078	GCF_000439085.1	Absent
1006000	Bacteria	Kluyvera ascorbata ATCC 33433	GCF_000735365.1	Absent
1006003	Bacteria	Citrobacter freundii ATCC 8090 = MTCC 1658 = NBRC 12681	GCF_000312465.1	Absent
1006004	Bacteria	Buttiauxella agrestis ATCC 33320	GCF_000735355.1	Absent
1006155	Bacteria	Listeria weihenstephanensis	GCF_003534205.1	Absent
1006576	Bacteria	Defluviitoga tunisiensis	GCF_000953715.1	Absent
1006623	Bacteria	Aeromonas cavernicola	GCF_002795305.1	Absent
1007092	Bacteria	Microlunatus terrae	GCF_013408315.1	Absent
1007096	Bacteria	Oscillibacter ruminantium GH1	GCF_000307265.1	Absent
1007098	Bacteria	Deinococcus daejeonensis	GCF_014647175.1	Absent
1007099	Bacteria	Pseudomonas kuykendallii	GCF_900106975.1	Absent
1007511	Bacteria	Sphingobium limneticum	GCF_008710155.1	Absent
1007676	Bacteria	Companilactobacillus ginsenosidimutans	GCF_001050475.1	Absent
1008305	Bacteria	Fervidobacterium thailandense	GCF_001719065.1	Absent
1008308	Bacteria	Fusibacter tunisiensis	GCF_016908355.1	Absent
1008457	Bacteria	Myroides injenensis M09-0166	GCF_000246945.1	Absent
1008459	Bacteria	Taylorella asinigenitalis MCE3	GCF_000226625.1	Absent
100884	Bacteria	Coprobacillus cateniformis	GCF_000269565.1	Absent
100901	Bacteria	Wolbachia endosymbiont of Onchocerca ochengi	GCF_000306885.1	Absent
1009370	Bacteria	Acetonema longum DSM 6540	GCF_000219125.1	Absent
1009852	Bacteria	Comamonas testosteroni ATCC 11996	GCF_000241525.1	Absent
1010	Bacteria	Sphingobacterium mizutaii	GCF_900102835.1	Absent
1010610	Bacteria	Methylobacterium gnaphalii	GCF_007992215.1	Absent
1010611	Bacteria	Lutimaribacter litoralis	GCF_900182725.1	Absent
101070	Bacteria	Rummeliibacillus pycnus	GCF_002884495.1	Absent
101383	Bacteria	Cryomorpha ignava	GCF_010686655.1	Absent
1014	Bacteria	Weeksella virosa	GCF_900637795.1	Absent
1015	Bacteria	Bergeyella zoohelcum	GCF_900445655.1	Absent
101564	Bacteria	Pseudomonas alcaliphila	GCF_900101755.1	Absent
101571	Bacteria	Burkholderia ubonensis	GCF_001718655.1	Absent
1017	Bacteria	Capnocytophaga gingivalis	GCF_002302415.1	Absent
1017177	Bacteria	Gluconacetobacter tumulicola	GCF_014174215.1	Absent
1017181	Bacteria	Gluconacetobacter asukensis	GCF_014174375.1	Absent
1017270	Bacteria	Fictibacillus enclensis	GCF_001457035.1	Absent
1017273	Bacteria	Domibacillus enclensis	GCF_000966185.1	Absent
1017277	Bacteria	Exiguobacterium enclense	GCF_001456895.1	Absent
1019	Bacteria	Capnocytophaga sputigena	GCF_002302495.1	Absent
102	Bacteria	Polaribacter glomeratus	GCF_002954665.1	Absent
102127	Bacteria	Baaleninema simplex PCC 7105	GCF_000332355.1	Absent
102618	Bacteria	Helicobacter pylori NCTC 11637 = CCUG 17874 = ATCC 43504	GCF_000258845.1	Absent
102684	Bacteria	Streptococcus infantarius	GCF_016127275.1	Absent
1026882	Bacteria	Methylophaga aminisulfidivorans MP	GCF_000214595.1	Absent
1027249	Bacteria	Gracilibacillus kekensis	GCF_900143085.1	Absent
1027273	Bacteria	Endozoicomonas montiporae	GCF_000722565.1	Absent
1027360	Bacteria	Edwardsiella ictaluri ATCC 33202	GCF_000264785.1	Absent
1027371	Bacteria	Gordonia alkanivorans NBRC 16433	GCF_000225505.1	Absent
1027633	Bacteria	Enteractinococcus coprophilus	GCF_006716305.1	Absent
1028	Bacteria	Marivirga sericea	GCF_900177665.1	Absent
1028307	Bacteria	Klebsiella aerogenes KCTC 2190	GCF_000215745.1	Absent
102862	Bacteria	Proteus penneri	GCF_001049955.1	Absent
1028742	Bacteria	Pontixanthobacter gangjinensis	GCF_009827545.1	Absent
1028743	Bacteria	Arenibacter hampyeongensis	GCF_002909255.1	Absent
1028745	Bacteria	Aestuariibaculum suncheonense	GCF_014596935.1	Absent
1028746	Bacteria	Gramella aestuarii	GCF_009735585.1	Absent
1028752	Bacteria	Shewanella aestuarii	GCF_014647215.1	Absent
1028800	Bacteria	Neorhizobium galegae bv. orientalis str. HAMBI 540	GCF_000731315.1	Absent
1029756	Bacteria	Hyphomicrobium nitrativorans NL23	GCF_000503895.1	Absent
1030841	Bacteria	Neisseria wadsworthii 9715	GCF_000227765.1	Absent
1031224	Bacteria	Chitinophaga oryziterrae	GCF_009758125.1	Absent
1031537	Bacteria	Blastopirellula cremea	GCF_003335485.1	Absent
1031538	Bacteria	Neptunomonas concharum	GCF_006148955.1	Absent
1031541	Bacteria	Tropicimonas sediminicola	GCF_900188335.1	Absent
1031542	Bacteria	Campylobacter volucris	GCF_008245045.1	Absent
1031564	Bacteria	Campylobacter insulaenigrae NCTC 12927	GCF_000816185.1	Absent
1031594	Bacteria	Extensimonas vulgaris	GCF_003337425.1	Absent
1031733	Bacteria	Campylobacter upsaliensis RM3940	GCF_013372245.1	Absent
1031753	Bacteria	Campylobacter lanienae NCTC 13004	GCF_002139935.1	Absent
1032066	Bacteria	Campylobacter sputorum bv. paraureolyticus LMG 11764	GCF_002220755.1	Absent
1032070	Bacteria	Arcobacter cryaerophilus ATCC 43158	GCF_003660105.1	Absent
1032238	Bacteria	Malaciobacter mytili LMG 24559	GCF_003346775.1	Absent
1032239	Bacteria	Arcobacter skirrowii CCUG 10374	GCF_003544835.1	Absent
1032240	Bacteria	Arcobacter thereius LMG 24486	GCF_001695395.1	Absent
1032241	Bacteria	Arcobacter trophiarum LMG 25534	GCF_003355515.1	Absent
103232	Bacteria	Streptomyces ipomoeae	GCF_006547165.1	Absent
1032476	Bacteria	Nonomuraea soli	GCF_013761175.1	Absent
1032480	Bacteria	Microlunatus phosphovorus NM-1	GCF_000270245.1	Absent
1032488	Bacteria	Neisseria shayeganii 871	GCF_000226875.1	Absent
1032623	Bacteria	Otariodibacter oris	GCF_003634665.1	Absent
1032845	Bacteria	Rickettsia heilongjiangensis 054	GCF_000221205.1	Absent
1033730	Bacteria	Aeromicrobium massiliense JC14	GCF_000312105.1	Absent
1033731	Bacteria	Alistipes timonensis JC136	GCF_900107675.1	Absent
1033732	Bacteria	Alistipes senegalensis JC50	GCF_000312145.1	Absent
1033733	Bacteria	Anaerococcus senegalensis JC48	GCF_000321005.1	Absent
1033734	Bacteria	Bacillus timonensis	GCF_000285535.1	Absent
1033736	Bacteria	Brevibacterium senegalense	GCF_000285835.1	Absent
1033737	Bacteria	Clostridium senegalense JC122	GCF_000285575.1	Absent
1033739	Bacteria	Kurthia massiliensis	GCF_000285555.1	Absent
1033740	Bacteria	Kurthia senegalensis	GCF_000285595.1	Absent
1033741	Bacteria	Microvirga massiliensis	GCF_001006805.1	Absent
1033743	Bacteria	Paenibacillus senegalensis JC66	GCF_000285515.1	Absent
1033744	Bacteria	Peptoniphilus senegalensis JC140	GCF_000321025.1	Absent
1033802	Bacteria	Salinisphaera shabanensis E1L3A	GCF_000215955.2	Absent
1033810	Bacteria	Haloplasma contractile SSD-17B	GCF_000215935.2	Absent
1034345	Bacteria	Senegalimassilia anaerobia JC110	GCF_000236865.1	Absent
1034346	Bacteria	Dielma fastidiosa	GCF_000313565.1	Absent
1034347	Bacteria	Bacillus massiliosenegalensis JC6	GCF_000311725.1	Absent
1034471	Bacteria	Xenorhabdus ishibashii	GCF_002632755.1	Absent
1034807	Bacteria	Flavobacterium branchiophilum FL-15	GCF_000253275.1	Absent
1034808	Bacteria	Mycoplasma anatis 1340	GCF_000221305.1	Absent
1034943	Bacteria	Legionella massiliensis	GCF_000756815.1	Absent
1034944	Bacteria	Legionella tunisiensis	GCF_000308315.1	Absent
1035	Bacteria	Afipia felis	GCF_900445155.1	Absent
1035067	Bacteria	Aminobacter anthyllidis	GCF_018555685.1	Absent
1035184	Bacteria	Streptococcus constellatus subsp. pharyngis SK1060 = CCUG 46377	GCF_000474135.1	Absent
1035188	Bacteria	Haemophilus pittmaniae HK 85	GCF_000223275.1	Absent
1035195	Bacteria	Corynebacterium durum F0235	GCF_000318135.1	Absent
1035196	Bacteria	Peptostreptococcus anaerobius VPI 4330 = DSM 2949	GCF_000318115.1	Absent
1035377	Bacteria	Yersinia pestis A1122	GCF_000222975.1	Absent
1035707	Bacteria	Massilia namucuonensis	GCF_900116645.1	Absent
1035839	Bacteria	Haemophilus sputorum CCUG 13788	GCF_000238795.1	Absent
1035916	Bacteria	Echinicola shivajiensis	GCF_018642165.1	Absent
1036020	Bacteria	Nocardioides soli	GCF_014191495.1	Absent
1036171	Bacteria	Paenibacillus polymyxa ATCC 842	GCF_000217775.1	Absent
1036180	Bacteria	Massilia lurida	GCF_007830455.1	Absent
1036181	Bacteria	Microlunatus flavus	GCF_900110855.1	Absent
1036182	Bacteria	Actinoplanes atraurantiacus	GCF_900215205.1	Absent
103621	Bacteria	Actinomyces urogenitalis	GCF_002861525.1	Absent
1036672	Bacteria	Advenella kashmirensis WT001	GCF_000219915.2	Absent
1036743	Bacteria	Rhodospirillum rubrum F11	GCF_000225955.1	Absent
1036778	Bacteria	Bosea lathyri	GCF_900108245.1	Absent
1036779	Bacteria	Bosea lupini	GCF_900109525.1	Absent
1036780	Bacteria	Bosea robiniae	GCF_900102525.1	Absent
103725	Bacteria	Kutzneria kofuensis	GCF_014203355.1	Absent
103732	Bacteria	Lentzea flava	GCF_014648475.1	Absent
103733	Bacteria	Saccharothrix syringae	GCF_000716755.1	Absent
103734	Bacteria	Saccharothrix texasensis	GCF_003752005.1	Absent
1037355	Bacteria	Parabacteroides chartae	GCF_900168155.1	Absent
1037362	Bacteria	Tropicibacter phthalicicus	GCF_004364805.1	Absent
1037377	Bacteria	Chryseobacterium viscerum	GCF_002899945.2	Absent
1037409	Bacteria	Bradyrhizobium japonicum USDA 6	GCF_000284375.1	Absent
1037680	Bacteria	Bacillus kyonggiensis	GCF_005116465.1	Absent
1037889	Bacteria	Profundibacterium mesophilum KAUST100406-0324	GCF_009835145.1	Absent
1038014	Bacteria	Aquimarina amphilecti	GCF_900109375.1	Absent
103816	Bacteria	Rhodococcus pyridinivorans	GCF_001646805.1	Absent
103836	Bacteria	Thermopolyspora flexuosa	GCF_006716785.1	Absent
103838	Bacteria	Nonomuraea turkmeniaca	GCF_005889735.1	Absent
103855	Bacteria	Bordetella hinzii	GCF_006770325.1	Absent
1038845	Bacteria	Flavobacterium rakeshii	GCF_009741375.1	Absent
1038856	Bacteria	Planococcus plakortidis	GCF_001687605.2	Absent
1038857	Bacteria	Kocuria sediminis	GCF_009735315.1	Absent
1038858	Bacteria	Azorhizobium doebereinerae UFLA1-100	GCF_000473085.1	Absent
1038859	Bacteria	Bradyrhizobium murdochi	GCF_000472965.1	Absent
1038869	Bacteria	Paraburkholderia mimosarum LMG 23256 = NBRC 106338	GCF_000472825.1	Absent
103891	Bacteria	Veillonella criceti	GCF_900460315.1	Absent
103892	Bacteria	Veillonella ratti	GCF_003992115.1	Absent
1038929	Bacteria	Streptomyces xinghaiensis S187	GCF_000220705.2	Absent
104087	Bacteria	Pseudomonas frederiksbergensis	GCF_900095355.1	Absent
104097	Bacteria	Acetobacter estunensis	GCF_011516945.1	Absent
1040979	Bacteria	Cupriavidus neocaledonicus	GCF_000372525.1	Absent
104098	Bacteria	Acetobacter peroxydans	GCF_006539345.1	Absent
1040983	Bacteria	Mesorhizobium erdmanii USDA 3471	GCF_000472705.1	Absent
104099	Bacteria	Acetobacter orleanensis	GCF_001581005.1	Absent
104100	Bacteria	Acetobacter lovaniensis	GCF_011516875.1	Absent
104101	Bacteria	Acetobacter indonesiensis	GCF_000963945.1	Absent
104102	Bacteria	Acetobacter tropicalis	GCF_000787635.2	Absent
1041139	Bacteria	Rhizobium giardinii bv. giardinii H152	GCF_000379605.1	Absent
1041147	Bacteria	Rhizobium leucaenae USDA 9039	GCF_000426285.1	Absent
1041522	Bacteria	Mycobacterium colombiense CECT 3035	GCF_000222105.3	Absent
1041641	Bacteria	Jeongeupia chitinilytica	GCF_014652315.1	Absent
1041766	Bacteria	Methylacidimicrobium cyclopophantes	GCF_902143385.2	Absent
1041768	Bacteria	Methylacidimicrobium tartarophylax	GCF_902143375.2	Absent
104205	Bacteria	Streptomonospora salina	GCF_014204715.1	Absent
1042375	Bacteria	Marinobacterium stanieri S30	GCF_000220545.1	Absent
1042376	Bacteria	Ochrovirga pacifica	GCF_000220525.1	Absent
1042417	Bacteria	Brachyspira pilosicoli P43/6/78	GCF_000325665.1	Absent
104268	Bacteria	Tenacibaculum mesophilum	GCF_003867075.1	Absent
1042878	Bacteria	Cupriavidus necator N-1	GCF_000219215.1	Absent
1042984	Bacteria	Streptomyces zagrosensis	GCF_014203645.1	Absent
1043205	Bacteria	Serinicoccus profundi MCCC 1A05965	GCF_000224715.1	Absent
104336	Bacteria	Microbacterium foliorum	GCF_000956415.1	Absent
1043493	Bacteria	Demequina mangrovi	GCF_000759715.1	Absent
1044	Bacteria	Erythrobacter longus	GCF_000715015.1	Absent
1044999	Bacteria	Erwinia tracheiphila PSU-1	GCF_000404125.1	Absent
1045004	Bacteria	Oenococcus kitaharae DSM 17330	GCF_000241055.1	Absent
1045317	Bacteria	Sphingomonas lutea	GCF_014396785.1	Absent
1045558	Bacteria	Neptunomonas qingdaonensis	GCF_016082375.1	Absent
1045773	Bacteria	Arthrobacter cupressi	GCF_013409905.1	Absent
1045774	Bacteria	Nocardioides lianchengensis	GCF_013409225.1	Absent
1045775	Bacteria	Paenibacillus catalpae	GCF_900112695.1	Absent
1045776	Bacteria	Kutzneria buriramensis	GCF_003387475.1	Absent
1045854	Bacteria	Weissella koreensis KACC 15510	GCF_000219805.1	Absent
1045855	Bacteria	Pseudoxanthomonas spadix BD-a59	GCF_000233915.3	Absent
1045858	Bacteria	Brachyspira intermedia PWS/A	GCF_000223215.1	Absent
104609	Bacteria	Vibrio penaeicida	GCF_003970425.1	Absent
1046115	Bacteria	Marivirga lumbricoides	GCF_014636295.1	Absent
104628	Bacteria	Helicobacter suis	GCF_017979375.1	Absent
1046556	Bacteria	Nocardioides daejeonensis	GCF_003194585.1	Absent
1046581	Bacteria	Chlamydia ibidis 10-1398/6	GCF_000454725.1	Absent
1046596	Bacteria	Lactobacillus mali KCTC 3596 = DSM 20444	GCF_000260415.1	Absent
1046599	Bacteria	Lactobacillus acidipiscis KCTC 13900	GCF_000260635.1	Absent
104662	Bacteria	Chitinophaga japonensis	GCF_007830125.1	Absent
1046624	Bacteria	Lactococcus lactis subsp. lactis IO-1	GCF_000344575.1	Absent
1046627	Bacteria	Bizionia argentinensis JUB59	GCF_000224335.1	Absent
104663	Bacteria	Chitinophaga filiformis	GCF_900102545.1	Absent
1046714	Bacteria	Gayadomonas joobiniege G7	GCF_000300815.1	Absent
1048	Bacteria	Marichromatium gracile	GCF_004343155.1	Absent
1048205	Bacteria	Streptomyces uncialis	GCF_001905345.1	Absent
1048245	Bacteria	Mycobacterium canettii CIPT 140010059	GCF_000253375.1	Absent
1048339	Bacteria	Sporichthya polymorpha DSM 43042	GCF_000384115.1	Absent
1048340	Bacteria	Marininema mesophilum	GCF_900106775.1	Absent
1048394	Bacteria	Compostimonas suwonensis	GCF_002797855.1	Absent
1048642	Bacteria	Aliidiomarina shirensis	GCF_003987345.1	Absent
1048808	Bacteria	endosymbiont of Riftia pachyptila (vent Ph05)	GCF_000224455.1	Absent
1048830	Bacteria	Mycoplasma iowae 695	GCF_000227355.1	Absent
1048983	Bacteria	Anditalea andensis	GCF_000714815.1	Absent
1049199	Bacteria	Litoreibacter meonggei	GCF_003663885.1	Absent
104955	Bacteria	Limosilactobacillus frumenti	GCF_008876665.1	Absent
1049564	Bacteria	endosymbiont of Tevnia jerichonana (vent Tica)	GCF_000224925.1	Absent
1049583	Bacteria	Kocuria indica	GCF_002237805.1	Absent
1049584	Bacteria	Rhodococcus enclensis	GCF_001456965.1	Absent
1049759	Bacteria	Leptospira alexanderi serovar Manhao 3 str. L 60	GCF_000243815.2	Absent
1049789	Bacteria	Leptospira broomii serovar Hurstbridge str. 5399	GCF_000243715.2	Absent
1049790	Bacteria	Leptospira inadai serovar Lyme str. 10	GCF_000243675.2	Absent
1049942	Bacteria	Leptospira kirschneri serovar Cynopteri str. 3522 CT	GCF_000243695.2	Absent
1049970	Bacteria	Leptospira kmetyi serovar Malaysia str. Bejo-Iso9	GCF_000243735.2	Absent
1049971	Bacteria	Leptospira licerasiae str. MMD4847	GCF_000244715.1	Absent
1049972	Bacteria	Leptospira licerasiae serovar Varillal str. VAR 010	GCF_000244755.1	Absent
1050105	Bacteria	Actinoplanes rishiriensis	GCF_016862375.1	Absent
1050107	Bacteria	Lactobacillus delbrueckii subsp. sunkii	GCF_001190005.1	Absent
1050153	Bacteria	Ornithinimicrobium murale	GCF_003352835.1	Absent
1050174	Bacteria	Corynebacterium epidermidicanis	GCF_001021025.1	Absent
1050198	Bacteria	Salinispora pacifica DSM 45546 = CNT-133	GCF_000384095.1	Absent
1050199	Bacteria	Salinispora oceanensis	GCF_000383575.1	Absent
1050201	Bacteria	Allobaculum stercoricanis DSM 13633	GCF_000384195.1	Absent
1050202	Bacteria	Actinopolyspora mortivallis DSM 44261	GCF_000384035.1	Absent
1051074	Bacteria	Streptococcus thermophilus JIM 8232	GCF_000253395.1	Absent
1051139	Bacteria	Salinisphaera halophila YIM 95161	GCF_003732545.1	Absent
1051501	Bacteria	Bacillus mojavensis RO-H-1 = KCTC 3706	GCF_000245335.1	Absent
1051502	Bacteria	Bacillus vallismortis DV1-F-3	GCF_000245315.1	Absent
1051531	Bacteria	Saccharothrix tamanrassetensis	GCF_014203665.1	Absent
1051646	Bacteria	Vibrio tubiashii ATCC 19109	GCF_000222665.1	Absent
1051649	Bacteria	Vibrio nigripulchritudo ATCC 27043	GCF_000222685.1	Absent
1051972	Bacteria	Neisseria weaveri ATCC 51223	GCF_000224275.1	Absent
1051973	Bacteria	Rhodococcus fascians D188	GCF_001620305.1	Absent
1051985	Bacteria	Neisseria weaveri LMG 5135	GCF_000224255.1	Absent
1052	Bacteria	Halorhodospira halochloris	GCF_002356555.2	Absent
1052095	Bacteria	Granulibacter bethesdensis CGDNIH4	GCF_000576145.2	Absent
105219	Bacteria	Ralstonia mannitolilytica	GCF_001628775.1	Absent
1052260	Bacteria	Klenkia soli	GCF_900103975.1	Absent
1052585	Bacteria	Bacillus subtilis subsp. spizizenii TU-B-10	GCF_000227465.1	Absent
1052682	Bacteria	Pseudomonas syringae pv. actinidiae str. NCPPB 3739	GCF_000233835.1	Absent
1053551	Bacteria	Komagataeibacter sucrofermentans	GCF_003207865.1	Absent
1053647	Bacteria	Marinomonas hwangdonensis	GCF_003721245.1	Absent
1053688	Bacteria	Janibacter terrae NBRC 107854 = JCM 12887	GCF_001598955.1	Absent
1054	Bacteria	Ectothiorhodospira shaposhnikovii	GCF_016584105.1	Absent
1054033	Bacteria	Arcobacter venerupis	GCF_004023405.1	Absent
1054034	Bacteria	Arcobacter cloacae	GCF_004115805.1	Absent
1054037	Bacteria	Sphingobium barthaii	GCF_000474175.2	Absent
1054041	Bacteria	Levilactobacillus yonginensis	GCF_003946265.1	Absent
105420	Bacteria	Streptacidiphilus neutrinimicus	GCF_000787815.1	Absent
1054202	Bacteria	Rhodobacter viridis	GCF_003217355.1	Absent
105422	Bacteria	Streptacidiphilus carbonis	GCF_000787775.1	Absent
105425	Bacteria	Streptacidiphilus albus	GCF_000787755.1	Absent
1054297	Bacteria	Clostridium punense	GCF_017874425.1	Absent
1054460	Bacteria	Streptococcus pseudopneumoniae IS7493	GCF_000221985.1	Absent
1054497	Bacteria	Gemmobacter lanyuensis	GCF_014652355.1	Absent
1054498	Bacteria	Rivicola pingtungensis	GCF_003201855.1	Absent
1054860	Bacteria	Streptomyces purpureus KA281	GCF_000384175.1	Absent
1054862	Bacteria	Streptomyces bottropensis ATCC 25435	GCF_000340335.1	Absent
1054996	Bacteria	Roseovarius marisflavi	GCF_900142625.1	Absent
1055104	Bacteria	Cobetia amphilecti	GCF_000754225.1	Absent
1055529	Bacteria	Helicobacter pylori Puno135	GCF_000224555.1	Absent
105559	Bacteria	Nitrosococcus watsonii C-113	GCF_000143085.1	Absent
1055723	Bacteria	Muricauda antarctica	GCF_900112295.1	Absent
1056496	Bacteria	Pseudomonas nosocomialis	GCF_005876855.1	Absent
1056511	Bacteria	Photobacterium marinum	GCF_000331515.1	Absent
1056512	Bacteria	Grimontia indica	GCF_000333895.2	Absent
1056807	Bacteria	Morococcus cerebrosus	GCF_000813705.1	Absent
1056820	Bacteria	Teredinibacter turnerae T7902	GCF_000379165.1	Present
1057	Bacteria	Thiococcus pfennigii	GCF_016583835.1	Absent
105751	Bacteria	Aeromonas bestiarum	GCF_000819745.1	Absent
1058	Bacteria	Thiocapsa roseopersicina	GCF_900106925.1	Absent
105843	Bacteria	Anaerobutyricum soehngenii	GCF_009697165.1	Absent
1061	Bacteria	Rhodobacter capsulatus	GCF_003254295.1	Absent
106147	Bacteria	Pelistega europaea	GCF_013133775.1	Absent
1063	Bacteria	Cereibacter sphaeroides	GCF_007991035.1	Absent
106370	Bacteria	Frankia casuarinae	GCF_000013345.1	Absent
106412	Bacteria	Streptosporangium subroseum	GCF_900188345.1	Absent
1064514	Bacteria	Lamprobacter modestohalophilus	GCF_016583905.1	Absent
1064518	Bacteria	Noviherbaspirillum soli	GCF_015352955.1	Absent
1064535	Bacteria	Megasphaera elsdenii DSM 20460	GCF_000283495.2	Absent
1064539	Bacteria	Azospirillum baldaniorum	GCF_000237365.1	Absent
106592	Bacteria	Ensifer adhaerens	GCF_000697965.2	Absent
1066	Bacteria	Rhodocyclus tenuis	GCF_009469755.1	Absent
106634	Bacteria	Thioalkalivibrio versutus	GCF_001020955.1	Absent
106648	Bacteria	Acinetobacter bereziniae	GCF_016502565.1	Absent
106649	Bacteria	Acinetobacter guillouiae	GCF_002370525.2	Absent
106654	Bacteria	Acinetobacter nosocomialis	GCF_000836055.1	Absent
1067	Bacteria	Rhodocyclus purpureus	GCF_016653115.1	Absent
1068590	Bacteria	Rickettsia asembonensis	GCF_000828125.2	Absent
1068975	Bacteria	Acetobacterium dehalogenans DSM 11527	GCF_000472665.1	Absent
1068978	Bacteria	Amycolatopsis methanolica 239	GCF_000371885.1	Absent
1068979	Bacteria	Amycolatopsis thermoflava N1165	GCF_000473265.1	Absent
1068980	Bacteria	Amycolatopsis nigrescens CSC17Ta-90	GCF_000384315.1	Absent
1069080	Bacteria	Succinispira mobilis DSM 6222	GCF_000384135.1	Absent
1069081	Bacteria	Nitratiruptor tergarcus DSM 16512	GCF_900176045.1	Absent
1069161	Bacteria	Vogesella fluminis	GCF_014652335.1	Absent
1069220	Bacteria	Mycolicibacillus koreensis	GCF_001722415.1	Absent
1069448	Bacteria	Nitriliruptor alkaliphilus DSM 45188	GCF_000969705.1	Absent
1069963	Bacteria	Janibacter alkaliphilus	GCF_013408565.1	Absent
1069985	Bacteria	Pedobacter kyungheensis	GCF_000812965.1	Absent
1070130	Bacteria	Candidatus Gullanella endobia	GCF_900048035.1	Absent
1070319	Bacteria	Candidatus Glomeribacter gigasporarum BEG34	GCF_000227585.1	Absent
1070421	Bacteria	Weissella fabalis	GCF_012396505.1	Absent
1070424	Bacteria	Acrocarpospora phusangensis	GCF_016862995.1	Absent
1070431	Bacteria	Polymorphobacter multimanifer	GCF_014205635.1	Absent
1070861	Bacteria	Bailinhaonella thermotolerans	GCF_003594875.1	Absent
1070870	Bacteria	Geodermatophilus nigrescens	GCF_900129495.1	Absent
1071	Bacteria	Rhodopila globiformis	GCF_002937115.1	Absent
1071052	Bacteria	Lysinibacillus meyeri	GCF_003049505.1	Absent
1071053	Bacteria	Virgibacillus halotolerans	GCF_016908515.1	Absent
1071054	Bacteria	Domibacillus robiginosus	GCF_000966195.1	Absent
1071679	Bacteria	Caballeronia grimmiae	GCF_000698555.1	Absent
1071718	Bacteria	Bacillus mesophilum	GCF_008923265.1	Absent
1071719	Bacteria	Chromobacterium alkanivorans	GCF_016937655.1	Absent
1071918	Bacteria	Riemerella columbipharyngis	GCF_900101995.1	Absent
1071947	Bacteria	Pasteurella oralis	GCF_002850605.1	Absent
1072256	Bacteria	Corynebacterium uterequi	GCF_001021065.1	Absent
1072463	Bacteria	Microbacterium lemovicicum	GCF_003991875.1	Absent
1072583	Bacteria	Halomonas boliviensis LC1	GCF_000236035.1	Absent
1072685	Bacteria	Basilea psittacipulmonis DSM 24701	GCF_000743945.1	Absent
1073196	Bacteria	Pseudoxanthomonas wuyuanensis	GCF_010093325.1	Absent
1073253	Bacteria	Thermocatellispora tengchongensis	GCF_014202315.1	Absent
107327	Bacteria	Pseudoalteromonas ulvae	GCF_002156545.1	Absent
1073325	Bacteria	Salegentibacter echinorum	GCF_900129445.1	Absent
1073327	Bacteria	Algoriphagus zhangzhouensis	GCF_004366575.1	Absent
1073328	Bacteria	Muricauda zhangzhouensis	GCF_900102925.1	Absent
1073376	Bacteria	[Ruminococcus] lactaris CC59_002D	GCF_000507785.1	Absent
1073423	Bacteria	Carnobacterium iners	GCF_900109585.1	Absent
1073571	Bacteria	Paenibacillus riograndensis SBR5	GCF_000224945.1	Absent
1073574	Bacteria	Gordonia araii NBRC 100433	GCF_000241265.1	Absent
1073842	Bacteria	Bacillus aquimaris TF-12	GCF_001648555.1	Absent
1073999	Bacteria	Cronobacter condimenti 1330	GCF_000319285.1	Absent
1074	Bacteria	Rhodoblastus acidophilus	GCF_002937135.1	Absent
107400	Bacteria	Methylobacterium fujisawaense	GCF_014138435.1	Absent
1074000	Bacteria	Cronobacter universalis NCTC 9529	GCF_000319325.1	Absent
107401	Bacteria	Tenacibaculum maritimum	GCF_004803875.1	Absent
1074311	Bacteria	Vibrio alfacsensis	GCF_003544875.1	Absent
1074467	Bacteria	Companilactobacillus heilongjiangensis	GCF_000831645.3	Absent
1074488	Bacteria	Brachybacterium squillarum M-6-3	GCF_000225825.1	Absent
1075	Bacteria	Rhodobacter blasticus	GCF_003071405.1	Absent
1075090	Bacteria	Gordonia amarae NBRC 15530	GCF_000241345.1	Absent
1075106	Bacteria	Bifidobacterium animalis subsp. lactis BLC1	GCF_000224965.2	Absent
1075399	Bacteria	Blattabacterium sp. (Cryptocercus punctulatus) str. Cpu	GCF_000236405.1	Absent
1075402	Bacteria	Streptomyces oceani	GCF_001751245.1	Absent
1075417	Bacteria	Catalinimonas alkaloidigena	GCF_900100765.1	Absent
1076	Bacteria	Rhodopseudomonas palustris	GCF_003547145.1	Absent
1076124	Bacteria	Phytohabitans flavus	GCF_011764545.1	Absent
1076125	Bacteria	Phytohabitans rumicis	GCF_011764445.1	Absent
1076126	Bacteria	Phytohabitans houttuyneae	GCF_011764425.1	Absent
1076138	Bacteria	Pectobacterium atrosepticum ICMP 1526	GCF_001038685.1	Absent
1076443	Bacteria	Glycomyces artemisiae	GCF_003002955.1	Absent
1076549	Bacteria	Pantoea rodasii	GCF_002095465.1	Absent
1076550	Bacteria	Pantoea rwandensis	GCF_002095475.1	Absent
1076551	Bacteria	Pantoea wallisii	GCF_002095485.1	Absent
1076588	Bacteria	Thiolapillus brandeum	GCF_000828615.1	Absent
1076620	Bacteria	Pseudomonas zeshuii	GCF_900141925.1	Absent
1076926	Bacteria	Rhizobium laguerreae	GCF_002008165.1	Absent
1076937	Bacteria	Fontimonas thermophila	GCF_900113085.1	Absent
1077144	Bacteria	Dietzia alimentaria 72	GCF_000226215.1	Absent
1077255	Bacteria	Agitococcus lubricus	GCF_003051055.1	Absent
1077285	Bacteria	Bacteroides faecis MAJ27	GCF_000226135.1	Absent
1077675	Bacteria	Enterococcus plantarum	GCF_001730295.1	Absent
1077935	Bacteria	Paracoccus zhejiangensis	GCF_002847445.1	Absent
1077936	Bacteria	Pontibacter lucknowensis	GCF_900156415.1	Absent
1077942	Bacteria	Micromonospora kangleipakensis	GCF_004217615.1	Absent
1077946	Bacteria	Streptomyces hundungensis	GCF_003627815.1	Absent
1077947	Bacteria	Pseudorhodobacter antarcticus	GCF_001202015.1	Absent
1077972	Bacteria	Arthrobacter globiformis NBRC 12137	GCF_000238915.1	Absent
1077974	Bacteria	Gordonia effusa NBRC 100432	GCF_000241305.1	Absent
1077975	Bacteria	Gordonia rubripertincta NBRC 101908	GCF_000327325.1	Absent
1077976	Bacteria	Gordonia polyisoprenivorans NBRC 16320 = JCM 10675	GCF_000241325.1	Absent
1078020	Bacteria	Mycolicibacterium thermoresistibile ATCC 19527	GCF_000234585.1	Absent
1078050	Bacteria	Seleniivibrio woodruffii	GCF_004339245.1	Absent
1078471	Bacteria	Serinicoccus profundi	GCF_008001015.1	Absent
1078483	Bacteria	Haemophilus sputorum HK 2154	GCF_000287615.1	Absent
1078754	Bacteria	Dyadobacter arcticus	GCF_011762185.1	Absent
1078773	Bacteria	Herbaspirillum rubrisubalbicans M1	GCF_001483945.1	Absent
1078846	Bacteria	Methylovulum miyakonense HT12	GCF_000384075.1	Absent
1079	Bacteria	Blastochloris viridis	GCF_001402875.1	Absent
1079179	Bacteria	Kangiella taiwanensis	GCF_020005165.1	Absent
1079460	Bacteria	Rhizobium mongolense USDA 1844	GCF_000419765.1	Absent
1079859	Bacteria	Pseudarcicella hirudinis	GCF_900115665.1	Absent
1079994	Bacteria	Leucobacter chromiiresistens	GCF_900102345.1	Absent
108003	Bacteria	Thioalkalivibrio denitrificans	GCF_002000365.1	Absent
1080071	Bacteria	Streptococcus orisasini	GCF_001431045.1	Absent
108015	Bacteria	Bradyrhizobium yuanmingense	GCF_001439885.1	Absent
1080223	Bacteria	Malaciobacter pacificus	GCF_004214795.1	Absent
1080224	Bacteria	Hyunsoonleella pacifica	GCF_004310335.1	Absent
1080225	Bacteria	Muricauda pacifica	GCF_003001695.1	Absent
1080227	Bacteria	Enterovibrio pacificus	GCF_001707825.1	Absent
108028	Bacteria	Arcanobacterium pluranimalium	GCF_016907845.1	Absent
1081025	Bacteria	Roseomonas soli	GCF_018129065.1	Absent
1081040	Bacteria	Microbacterium murale	GCF_014635185.1	Absent
1081631	Bacteria	Candidatus Schneideria nysicola	GCF_019923545.1	Absent
1081640	Bacteria	Sphingomonas elodea ATCC 31461	GCF_000226955.1	Absent
1081736	Bacteria	Listeria fleischmannii subsp. coloradonensis	GCF_000252625.1	Absent
1081782	Bacteria	Paraburkholderia hiiakae	GCF_904848665.1	Absent
1081866	Bacteria	Halomonas socia	GCF_010977575.1	Absent
1081904	Bacteria	Prevotella pleuritidis F0068	GCF_000468135.1	Absent
1082	Bacteria	Magnetospirillum fulvum	GCF_900108475.1	Absent
1082276	Bacteria	Hydrogenispora ethanolica	GCF_004340685.1	Absent
1082345	Bacteria	Sphingobium boeckii	GCF_014199215.1	Absent
1082479	Bacteria	Limimonas halophila	GCF_900100655.1	Absent
1082580	Bacteria	Dyadobacter jejuensis	GCF_003149085.1	Absent
1082703	Bacteria	Lonsdalea iberica	GCF_002111585.1	Absent
1082704	Bacteria	Lonsdalea britannica	GCF_002111595.1	Absent
1082705	Bacteria	Lonsdalea quercina subsp. quercina	GCF_000688655.1	Absent
1082851	Bacteria	Comamonas serinivorans	GCF_002158865.1	Absent
1082868	Bacteria	Holospora curviuscula	GCF_002930195.1	Absent
1082931	Bacteria	Pelagibacterium halotolerans B2	GCF_000230555.1	Absent
1082933	Bacteria	Mesorhizobium amorphae CCNWGS0123	GCF_001686985.1	Absent
1084421	Bacteria	Sinomicrobium pectinilyticum	GCF_003725735.1	Absent
108486	Bacteria	Corynebacterium falsenii	GCF_001054945.1	Absent
108528	Bacteria	Gluconacetobacter entanii	GCF_003206495.1	Absent
1085406	Bacteria	Anabaenopsis circularis NIES-21	GCF_002367975.1	Absent
1085623	Bacteria	Glaciecola nitratireducens FR1064	GCF_000226565.1	Absent
1085630	Bacteria	Xanthomonas citri pv. punicae str. LMG 859	GCF_000285775.1	Absent
1085644	Bacteria	Allofrancisella frigidaquae	GCF_012222825.1	Absent
1085647	Bacteria	Allofrancisella inopinata	GCF_004365555.1	Absent
1085774	Bacteria	Mesorhizobium norvegicum	GCF_004919685.1	Absent
1086013	Bacteria	Gemmobacter megaterium	GCF_014636395.1	Absent
1086393	Bacteria	Sediminibacterium goheungense	GCF_004361915.1	Absent
1086726	Bacteria	Francisella persica ATCC VR-331	GCF_001275365.1	Absent
1087	Bacteria	Rhodovibrio salinarum	GCF_016583505.1	Absent
1087479	Bacteria	Carnobacterium maltaromaticum ATCC 35586	GCF_000238575.1	Absent
1087481	Bacteria	Paenibacillus peoriae KCTC 3763	GCF_000236805.1	Absent
1088	Bacteria	Rhodovibrio sodomensis	GCF_016583645.1	Absent
1088721	Bacteria	Novosphingobium pentaromativorans US6-1	GCF_000235975.1	Absent
1088767	Bacteria	Thermoactinospora rubra	GCF_002093975.1	Absent
1088868	Bacteria	Commensalibacter intestini A911	GCF_000231445.1	Absent
1088869	Bacteria	Gluconobacter morbifer G707	GCF_000234355.1	Absent
1088883	Bacteria	Francisella hispaniensis FSC454	GCF_001608445.1	Absent
1089305	Bacteria	Winogradskyella jejuensis	GCF_900129745.1	Absent
1089306	Bacteria	Winogradskyella eckloniae	GCF_013249045.1	Absent
1089439	Bacteria	Fangia hongkongensis FSC776 = DSM 21703	GCF_000379445.1	Absent
1089447	Bacteria	Aggregatibacter actinomycetemcomitans RhAA1	GCF_001190115.1	Absent
1089453	Bacteria	Gordonia sputi NBRC 100414	GCF_000248055.1	Absent
1089454	Bacteria	Gordonia terrae NBRC 100016	GCF_000248035.1	Absent
1089455	Bacteria	Mobilicoccus pelagius NBRC 104925	GCF_000247995.1	Absent
1089544	Bacteria	Amycolatopsis benzoatilytica AK 16/65	GCF_000383915.1	Absent
1089545	Bacteria	Amycolatopsis balhimycina FH 1894	GCF_000384295.1	Absent
1089546	Bacteria	Actinopolyspora halophila DSM 43834	GCF_000371785.1	Absent
1089547	Bacteria	Rudanella lutea DSM 19387	GCF_000383955.1	Absent
1089548	Bacteria	Thermicanus aegyptius DSM 12793	GCF_000510645.1	Absent
1089549	Bacteria	Haloglycomyces albus DSM 45210	GCF_000527155.1	Absent
1089550	Bacteria	Salisaeta longa DSM 21114	GCF_000419585.1	Absent
1089551	Bacteria	Geminicoccus roseus DSM 18922	GCF_000427665.1	Absent
1089552	Bacteria	Rhodovibrio salinarum DSM 9154	GCF_000515255.1	Absent
1089553	Bacteria	Thermacetogenium phaeum DSM 12270	GCF_000305935.1	Absent
108980	Bacteria	Acinetobacter ursingii	GCF_001056675.1	Absent
108981	Bacteria	Acinetobacter schindleri	GCF_010918895.1	Absent
1090316	Bacteria	Sphingomonas melonis C3	GCF_000371765.1	Absent
1090319	Bacteria	Sphingomonas phyllosphaerae FA2	GCF_000427645.1	Absent
1090320	Bacteria	Sphingomonas melonis DAPP-PG 224	GCF_000379045.1	Absent
1090321	Bacteria	Desulfitobacterium hafniense PCP-1	GCF_000379505.1	Absent
1090615	Bacteria	Nakamurella panacisegetis	GCF_900104535.1	Absent
1090944	Bacteria	Candidatus Rickettsia colombianensi	GCF_003664375.1	Absent
1091037	Bacteria	Alishewanella longhuensis	GCF_014653435.1	Absent
1091041	Bacteria	Bacillus amyloliquefaciens IT-45	GCF_000242855.2	Absent
1091042	Bacteria	Ralstonia solanacearum K60	GCF_002251695.1	Absent
1091045	Bacteria	Cutibacterium acnes subsp. defendens ATCC 11828	GCF_000231215.1	Absent
1091046	Bacteria	Mycobacteroides abscessus subsp. bolletii BD	GCF_000239035.1	Absent
1091494	Bacteria	Methylotuvimicrobium alcaliphilum 20Z	GCF_000968535.2	Absent
109232	Bacteria	Rickettsia monacensis	GCF_000499665.2	Absent
109328	Bacteria	Leptotrichia trevisanii	GCF_007990575.1	Absent
1094	Bacteria	Chlorobium phaeovibrioides	GCF_003968655.1	Absent
1094342	Bacteria	Alcanivorax xenomutans	GCF_900217905.1	Absent
1094466	Bacteria	Flavobacterium indicum GPTSA100-9 = DSM 17447	GCF_000455605.1	Absent
1094489	Bacteria	Bartonella australis Aust/NH1	GCF_000341355.1	Absent
1094491	Bacteria	Bartonella bovis 91-4	GCF_000384965.1	Absent
1094496	Bacteria	Bartonella schoenbuchensis m07a	GCF_000385435.1	Absent
1094551	Bacteria	Bartonella alsatica IBS 382	GCF_000280015.1	Absent
1094552	Bacteria	Bartonella birtlesii LL-WM9	GCF_000278095.1	Absent
1094553	Bacteria	Bartonella doshiae NCTC 12862 = ATCC 700133	GCF_000278155.1	Absent
1094555	Bacteria	Bartonella elizabethae F9251 = ATCC 49927	GCF_000278315.1	Absent
1094556	Bacteria	Bartonella rattimassiliensis 15908	GCF_000278215.1	Absent
1094557	Bacteria	Bartonella melophagi K-2C	GCF_000278255.1	Absent
1094559	Bacteria	Bartonella tamiae Th307	GCF_000279995.1	Absent
1094562	Bacteria	Bartonella vinsonii subsp. arupensis OK-94-513	GCF_000278235.1	Absent
1094563	Bacteria	Bartonella washoeensis Sb944nv	GCF_000278135.1	Absent
1094714	Bacteria	Fluoribacter dumoffii Tex-KL	GCF_000236145.1	Absent
1094715	Bacteria	Fluoribacter dumoffii NY 23	GCF_000236165.1	Absent
109472	Bacteria	Bisgaardia hudsonensis	GCF_004345785.1	Absent
1094979	Bacteria	Marinobacter manganoxydans MnI7-9	GCF_000235625.1	Absent
1095025	Bacteria	Demequina flava	GCF_000975035.1	Absent
1095026	Bacteria	Demequina sediminicola	GCF_000975055.1	Absent
1095552	Bacteria	Methylobacter luteus IMV-B-3098	GCF_000427625.1	Absent
1095729	Bacteria	Streptococcus anginosus subsp. whileyi CCUG 39159	GCF_000257765.1	Absent
1095731	Bacteria	Streptococcus intermedius SK54 = ATCC 27335	GCF_000258445.1	Absent
1095744	Bacteria	Haemophilus parahaemolyticus HK385	GCF_000262265.1	Absent
1095747	Bacteria	Fusobacterium necrophorum subsp. funduliforme ATCC 51357	GCF_000262225.1	Absent
1095749	Bacteria	Pasteurella bettyae CCUG 2042	GCF_000262245.1	Absent
1095767	Bacteria	Cellulomonas massiliensis JC225	GCF_000312005.1	Absent
1095768	Bacteria	Metakosakonia massiliensis JC163	GCF_000321045.1	Absent
1095769	Bacteria	Noviherbaspirillum massiliense JC206	GCF_000312045.1	Absent
1095770	Bacteria	Peptoniphilus timonensis JC401	GCF_000312025.1	Absent
1095772	Bacteria	Timonella senegalensis JC301	GCF_000312125.1	Absent
1095774	Bacteria	Pantoea ananatis PA13	GCF_000233595.1	Absent
1095777	Bacteria	Texcoconibacillus texcoconensis	GCF_014202575.1	Absent
1095900	Bacteria	Bartonella birtlesii IBS 325	GCF_000273375.1	Absent
1096243	Bacteria	Idiomarina piscisalsi	GCF_003987095.1	Absent
1096246	Bacteria	Hungatella effluvii	GCF_003201875.1	Absent
1096341	Bacteria	Fonticella tunisiensis	GCF_004364155.1	Absent
1096750	Bacteria	Chitinophaga cymbidii	GCF_007992715.1	Absent
1096779	Bacteria	Acinetobacter puyangensis	GCF_900096995.1	Absent
1096929	Bacteria	Devosia lucknowensis	GCF_900177655.1	Absent
1096930	Bacteria	Novosphingobium lindaniclasticum LE124	GCF_000445125.1	Absent
1097667	Bacteria	Patulibacter medicamentivorans	GCF_000240225.1	Absent
1097677	Bacteria	Clavibacter michiganensis subsp. nebraskensis NCPPB 2581	GCF_000355695.1	Absent
109790	Bacteria	Lactobacillus jensenii	GCF_001936235.1	Absent
1098	Bacteria	Prosthecochloris vibrioformis	GCF_006265245.1	Absent
1101373	Bacteria	Tepidimonas fonticaldi	GCF_007556755.1	Absent
1101402	Bacteria	Flavobacterium aciduliphilum	GCF_003268855.1	Absent
110321	Bacteria	Sinorhizobium medicae	GCF_007827695.1	Absent
110322	Bacteria	Sinorhizobium terangae	GCF_009601505.1	Absent
1104446	Bacteria	Borrelia turcica IST7	GCF_003606285.1	Absent
1104773	Bacteria	Altererythrobacter segetis	GCF_011320115.1	Absent
1104775	Bacteria	Lysobacter telluris	GCF_011320095.1	Absent
1104777	Bacteria	Segeticoccus rhizosphaerae	GCF_009192725.1	Absent
1104781	Bacteria	Agriterribacter humi	GCF_009192765.1	Absent
110479	Bacteria	Asaia siamensis	GCF_014635085.1	Absent
110505	Bacteria	Mycobacterium heckeshornense	GCF_016592155.1	Absent
1105094	Bacteria	Rickettsia prowazekii str. Chernikova	GCF_000277165.1	Absent
1105107	Bacteria	Rickettsia canadensis str. CA410	GCF_000283915.1	Absent
1105110	Bacteria	Rickettsia australis str. Cutlack	GCF_000284155.1	Absent
1105113	Bacteria	Rickettsia rhipicephali str. 3-7-female6-CWPP	GCF_000284075.1	Absent
1105143	Bacteria	Kribbella shirazensis	GCF_011761605.1	Absent
1105145	Bacteria	Saccharothrix ecbatanensis	GCF_014205015.1	Absent
1105367	Bacteria	Paenirhodobacter enshiensis	GCF_000740785.1	Absent
110577	Bacteria	Bartonella vinsonii subsp. vinsonii	GCF_902825235.1	Absent
1107311	Bacteria	Flavobacterium enshiense DK69	GCF_000498495.1	Absent
1107882	Bacteria	Mesorhizobium alhagi CCNWXJ12-2	GCF_000236565.1	Absent
1108044	Bacteria	Gordonia otitidis NBRC 100426	GCF_000248075.1	Absent
1108045	Bacteria	Gordonia rhizosphera NBRC 16068	GCF_000298195.1	Absent
1108140	Bacteria	Burkholderia catarinensis	GCF_001883705.2	Absent
110845	Bacteria	Jeotgalicoccus pinnipedialis	GCF_903994035.1	Absent
1108595	Bacteria	Chromobacterium vaccinii	GCF_000971335.1	Absent
1108812	Bacteria	Mycolicibacter longobardus	GCF_002102265.1	Absent
1108969	Bacteria	Burkholderia seminalis DSM 23518	GCF_902832885.1	Absent
110935	Bacteria	Agreia bicolorata	GCF_000938265.1	Absent
110937	Bacteria	Rathayibacter festucae	GCF_009834205.1	Absent
1109412	Bacteria	Brenneria goodwinii	GCF_002291445.1	Absent
1109740	Bacteria	Lutibacter agarilyticus	GCF_900188235.1	Absent
111015	Bacteria	Actinomyces radicidentis	GCF_001553565.1	Absent
1110502	Bacteria	Tistrella mobilis KA081020-065	GCF_000264455.2	Absent
1110546	Bacteria	Veillonella tobetsuensis	GCF_001078375.1	Absent
1110697	Bacteria	Nocardia asteroides NBRC 15531	GCF_000308355.2	Absent
111105	Bacteria	Porphyromonas gulae	GCF_000765945.1	Absent
1111071	Bacteria	Rhodoferax antarcticus ANT.BR	GCF_001938565.1	Absent
1111140	Bacteria	Herminiimonas contaminans	GCF_015645465.1	Absent
1111473	Bacteria	Flaviflexus huanghaiensis	GCF_014118685.1	Absent
1111479	Bacteria	Alicyclobacillus pomorum DSM 14955	GCF_000472905.1	Absent
1111676	Bacteria	Mycoplasma haemocanis str. Illinois	GCF_000238995.1	Absent
1111728	Bacteria	Budvicia aquatica DSM 5075 = ATCC 35567	GCF_000427805.1	Absent
1111729	Bacteria	Corynebacterium sputi DSM 45148	GCF_000427865.1	Absent
1111730	Bacteria	Flavobacterium antarcticum DSM 19726	GCF_000419685.1	Absent
1111731	Bacteria	Glycomyces tenuis DSM 44171	GCF_000427885.1	Absent
1111732	Bacteria	Ignatzschineria larvae DSM 13226	GCF_000510805.1	Absent
1111733	Bacteria	Massilia alkalitolerans DSM 17462	GCF_000427785.1	Absent
1111734	Bacteria	Acidipropionibacterium acidipropionici DSM 4900	GCF_000427845.1	Absent
1111735	Bacteria	Sedimenticola selenatireducens DSM 17993	GCF_000428045.1	Absent
1111737	Bacteria	Thermocrispum municipale DSM 44069	GCF_000427825.1	Absent
1111738	Bacteria	Thermocrispum agreste DSM 44070	GCF_000427905.1	Absent
1111760	Bacteria	Streptococcus troglodytae	GCF_002355215.1	Absent
1112	Bacteria	Erythrobacter neustonensis	GCF_001663175.1	Absent
1112204	Bacteria	Gordonia polyisoprenivorans VH2	GCF_000247715.1	Absent
1112212	Bacteria	Sphingomonas echinoides ATCC 14820	GCF_000241465.1	Absent
1114263	Bacteria	Methylosarcina lacus LW14	GCF_000527095.1	Absent
1114861	Bacteria	Flavobacterium collinsii	GCF_902804485.1	Absent
1114867	Bacteria	Flavobacterium plurextorum	GCF_002217395.1	Absent
1114873	Bacteria	Flavobacterium tructae	GCF_002217475.1	Absent
1114874	Bacteria	Flavobacterium piscis	GCF_001686925.1	Absent
1114875	Bacteria	Flavobacterium branchiicola	GCF_018383905.1	Absent
1114878	Bacteria	Geobacter luticola	GCF_018476905.1	Absent
1114880	Bacteria	Aeromonas australiensis	GCF_000819725.1	Absent
1114924	Bacteria	Albimonas pacifica	GCF_900113695.1	Absent
1114962	Bacteria	Actinoalloteichus spitiensis RMV-1378	GCF_000239155.1	Absent
1114963	Bacteria	Novosphingobium barchaimii LL02	GCF_001046635.1	Absent
1114964	Bacteria	Sphingobium baderi LL03	GCF_000445145.1	Absent
1114970	Bacteria	Pseudomonas ogarae	GCF_000237065.1	Absent
1114972	Bacteria	Furfurilactobacillus rossiae DSM 15814	GCF_000277855.1	Absent
1114980	Bacteria	Spiroplasma atrichopogonis	GCF_001029245.1	Absent
1115511	Bacteria	Escherichia albertii NBRC 107761	GCF_000759775.1	Absent
1115512	Bacteria	Atlantibacter hermannii NBRC 105704	GCF_000248015.1	Absent
1115515	Bacteria	Pseudescherichia vulneris NBRC 102420	GCF_000759795.1	Absent
111564	Bacteria	Kineosphaera limosa	GCF_013409325.1	Absent
1115758	Bacteria	Romboutsia ilealis	GCF_900015215.1	Absent
1115803	Bacteria	Actinomyces naeslundii str. Howell 279	GCF_000285995.1	Absent
1115809	Bacteria	Prevotella baroniae F0067	GCF_000468635.1	Absent
1116211	Bacteria	Mycoplasma hyopneumoniae 168-L	GCF_000400855.1	Absent
1116213	Bacteria	Candidatus Mycoplasma haemominutum 'Birmingham 1'	GCF_000319365.1	Absent
1116389	Bacteria	Devosia insulae DS-56	GCF_000970465.2	Absent
1116472	Bacteria	Methyloglobulus morosus KoM1	GCF_000496735.2	Absent
1117313	Bacteria	Pseudoalteromonas arctica A 37-1-2	GCF_000238395.3	Absent
1117315	Bacteria	Pseudoalteromonas haloplanktis ATCC 14393	GCF_000238355.1	Absent
1117319	Bacteria	Pseudoalteromonas spongiae UST010723-006	GCF_000238255.3	Absent
1117379	Bacteria	Bacillus bataviensis LMG 21833	GCF_000307875.1	Absent
1117644	Bacteria	Mycoplasma canis PG 14	GCF_000258925.1	Absent
1117645	Bacteria	Elizabethkingia anophelis	GCF_001618505.2	Absent
1117647	Bacteria	Simiduia agarivorans SA1 = DSM 21679	GCF_000305785.2	Absent
111769	Bacteria	Thiothrix unzii	GCF_017901175.1	Absent
111770	Bacteria	Thiothrix fructosivorans	GCF_017349355.1	Absent
1117702	Bacteria	Novosphingobium fuchskuhlense	GCF_001519075.1	Absent
1117707	Bacteria	Vibrio quintilis	GCF_900143745.1	Present
1117708	Bacteria	Marinifilum flexuosum	GCF_003610555.1	Absent
111780	Bacteria	Stanieria cyanosphaera PCC 7437	GCF_000317575.1	Absent
1117958	Bacteria	Pseudomonas extremaustralis 14-3 substr. 14-3b	GCF_000242115.1	Absent
111802	Bacteria	Actinomadura fibrosa	GCF_900659615.1	Absent
1118054	Bacteria	Brevibacillus massiliensis	GCF_000311785.1	Absent
1118056	Bacteria	Anaerococcus obesiensis ph10	GCF_000311745.1	Absent
1118057	Bacteria	Peptoniphilus grossensis ph5	GCF_000311825.1	Absent
1118059	Bacteria	Kallipyga massiliensis ph2	GCF_000311985.1	Absent
111806	Bacteria	Thermomonospora umbrina	GCF_003386555.1	Absent
1118060	Bacteria	Enorma massiliensis phI	GCF_000311845.1	Absent
1118062	Bacteria	Peptoniphilus obesi ph1	GCF_000311865.1	Absent
1118202	Bacteria	Cruoricaptor ignavus	GCF_014961145.1	Absent
111831	Bacteria	Defluviicoccus vanus	GCF_014672695.1	Absent
1118379	Bacteria	Mycolicibacter minnesotensis	GCF_002086405.1	Absent
111844	Bacteria	Mannheimia pernigra	GCF_013377995.1	Absent
1118451	Bacteria	Rhizobium naphthalenivorans	GCF_007992095.1	Absent
1119056	Bacteria	Budvicia diplopodorum	GCF_009800925.1	Absent
1119058	Bacteria	Undibacterium macrobrachii	GCF_014652415.1	Absent
1119528	Bacteria	Methyloversatilis discipulorum	GCF_000527135.1	Absent
1119529	Bacteria	Carboxydothermus ferrireducens DSM 11255	GCF_000427565.1	Absent
1119534	Bacteria	Nocardioides perillae	GCF_013409425.1	Absent
112002	Bacteria	Psychrobacter pacificensis	GCF_900101915.1	Absent
1120045	Bacteria	Rhizobium grahamii	GCF_003351175.1	Absent
1120568	Bacteria	Pseudorhodobacter wandonensis	GCF_001202035.1	Absent
1120917	Bacteria	Acaricomes phytoseiuli DSM 14247	GCF_000376245.1	Absent
1120918	Bacteria	Acetitomaculum ruminis DSM 5522	GCF_900112085.1	Absent
1120919	Bacteria	Acetobacter nitrogenifigens DSM 23921 = LMG 23498	GCF_000429165.1	Absent
1120920	Bacteria	Acidaminobacter hydrogenoformans DSM 2784	GCF_900103005.1	Absent
1120921	Bacteria	Acidaminococcus intestini DSM 21505	GCF_000425045.1	Absent
1120923	Bacteria	Acidocella aminolytica 101 = DSM 11237	GCF_900129125.1	Absent
1120924	Bacteria	Acinetobacter baylyi DSM 14961 = CIP 107474	GCF_000368685.1	Absent
1120925	Bacteria	Acinetobacter bouvetii DSM 14964 = CIP 107468	GCF_000368865.1	Absent
1120926	Bacteria	Acinetobacter gerneri DSM 14967 = CIP 107464	GCF_000368565.1	Absent
1120927	Bacteria	Acinetobacter tandoii DSM 14970 = CIP 107469	GCF_000400735.1	Absent
1120928	Bacteria	Acinetobacter tjernbergiae DSM 14971 = CIP 107465	GCF_000374425.1	Absent
1120929	Bacteria	Acinetobacter towneri DSM 14962 = CIP 107472	GCF_000368785.1	Absent
1120930	Bacteria	Actinoalloteichus cyanogriseus DSM 43889	GCF_000429185.1	Absent
1120931	Bacteria	Actinobacillus capsulatus DSM 19761	GCF_000374285.1	Absent
1120932	Bacteria	Actinotignum schaalii DSM 15541	GCF_000429205.1	Absent
1120933	Bacteria	Actinotignum urinale DSM 15805	GCF_000420445.1	Absent
1120934	Bacteria	Actinokineospora enzanensis DSM 44649	GCF_000374445.1	Absent
1120935	Bacteria	Actinokineospora inagensis DSM 44258	GCF_000482865.1	Absent
1120936	Bacteria	Actinomadura atramentaria DSM 43919	GCF_000381885.1	Absent
1120937	Bacteria	Actinomadura rifamycini DSM 43936	GCF_000425065.1	Absent
1120940	Bacteria	Actinomadura pelletieri DSM 43383	GCF_003634705.1	Absent
1120941	Bacteria	Actinomyces dentalis DSM 19115	GCF_000429225.1	Absent
1120942	Bacteria	Schaalia georgiae DSM 6843	GCF_000429245.1	Absent
1120943	Bacteria	Actinomyces gerencseriae DSM 6844	GCF_000429265.1	Absent
1120945	Bacteria	Winkia neuii subsp. neuii DSM 8576	GCF_000420405.1	Absent
1120946	Bacteria	Schaalia suimastitidis DSM 15538	GCF_000429105.1	Absent
1120947	Bacteria	Schaalia vaccimaxillae DSM 15804	GCF_000420425.1	Absent
1120948	Bacteria	Actinomycetospora chiangmaiensis DSM 45062	GCF_000379625.1	Absent
1120949	Bacteria	Actinoplanes globisporus DSM 43857	GCF_000379645.1	Present
1120950	Bacteria	Actinopolymorpha alba DSM 45243	GCF_000373925.1	Absent
1120951	Bacteria	Aequorivita capsosiphonis DSM 23843	GCF_000429125.1	Absent
1120952	Bacteria	Aerococcus urinaeequi DSM 20341 = CCUG 28094	GCF_000425085.1	Absent
1120953	Bacteria	Aestuariibacter salexigens DSM 15300	GCF_000429145.1	Absent
1120954	Bacteria	Aestuariimicrobium kwangyangense DSM 21549	GCF_000421525.1	Absent
1120955	Bacteria	Afifella marina DSM 2698	GCF_003258905.1	Absent
1120956	Bacteria	Afifella pfennigii DSM 17143	GCF_000688515.1	Absent
1120957	Bacteria	Aggregatibacter actinomycetemcomitans DSM 8324	GCF_000372365.1	Absent
1120958	Bacteria	Agrococcus lahaulensis DSM 17612	GCF_000425105.1	Absent
1120959	Bacteria	Agromyces italicus DSM 16388	GCF_000421545.1	Absent
1120960	Bacteria	Agromyces subbeticus DSM 16689	GCF_000421565.1	Absent
1120961	Bacteria	Ahrensia kielensis DSM 5890	GCF_000374465.1	Absent
1120963	Bacteria	Algicola sagamiensis DSM 14643	GCF_000374485.1	Absent
1120964	Bacteria	Algoriphagus boritolerans DSM 17298 = JCM 18970	GCF_900108085.1	Absent
1120965	Bacteria	Algoriphagus mannitolivorans DSM 15301	GCF_000429425.1	Absent
1120966	Bacteria	Algoriphagus marincola DSM 16067	GCF_000429405.1	Absent
1120967	Bacteria	Algoriphagus terrigena DSM 22685	GCF_000429445.1	Absent
1120968	Bacteria	Algoriphagus vanfongensis DSM 17529	GCF_000429465.1	Absent
1120969	Bacteria	Aliagarivorans marinus DSM 23064	GCF_000429485.1	Present
1120970	Bacteria	Aliagarivorans taiwanensis DSM 22990	GCF_000429505.1	Absent
1120971	Bacteria	Alicyclobacillus contaminans DSM 17975	GCF_000429525.1	Absent
1120972	Bacteria	Alicyclobacillus herbarius DSM 13609	GCF_000430585.1	Absent
1120973	Bacteria	Effusibacillus pohliae DSM 22757	GCF_000376225.1	Absent
1120975	Bacteria	Alkalibacter saccharofermentans DSM 14828	GCF_900128885.1	Absent
1120976	Bacteria	Alkaliphilus peptidifermentans DSM 18978	GCF_900101495.1	Absent
1120977	Bacteria	Alkanindiges illinoisensis DSM 15370	GCF_000619845.1	Absent
1120978	Bacteria	Allofustis seminis DSM 15817	GCF_000374325.1	Absent
1120979	Bacteria	Alloscardovia omnicolens DSM 21503	GCF_000420505.1	Absent
1120980	Bacteria	Alysiella crassa DSM 2578	GCF_000745955.1	Absent
1120981	Bacteria	Alysiella filiformis DSM 16848	GCF_900230205.1	Absent
1120983	Bacteria	Amorphus coralli DSM 19760	GCF_000374525.1	Absent
1120984	Bacteria	Amycolatopsis taiwanensis DSM 45107	GCF_000519205.1	Absent
1120985	Bacteria	Anaeroarcus burkinensis DSM 6283	GCF_000430605.1	Absent
1120987	Bacteria	Acetomicrobium thermoterrenum DSM 13490	GCF_900107215.1	Absent
1120988	Bacteria	Anaerobiospirillum succiniciproducens DSM 6400	GCF_000482845.1	Absent
1120989	Bacteria	Anaerobranca californiensis DSM 14826	GCF_900142275.1	Absent
1120990	Bacteria	Anaerobranca gottschalkii DSM 13577	GCF_900111575.1	Absent
1120992	Bacteria	Anaeromusa acidaminophila DSM 3853	GCF_000374545.1	Absent
1120995	Bacteria	Anaerosphaera aminiphila DSM 21120	GCF_900129925.1	Absent
1120996	Bacteria	Anaerosporobacter mobilis DSM 15930	GCF_900142955.1	Absent
1120997	Bacteria	Anaerovibrio lipolyticus DSM 3074	GCF_900141865.1	Absent
1120998	Bacteria	Anaerovorax odorimutans DSM 5092	GCF_000426305.1	Absent
1120999	Bacteria	Andreprevotia chitinilytica DSM 18519	GCF_000711875.1	Absent
1121001	Bacteria	Andreprevotia lacus DSM 23236	GCF_900176275.1	Absent
1121002	Bacteria	Aneurinibacillus terranovensis DSM 18919	GCF_000430625.1	Absent
1121003	Bacteria	Aquamicrobium aerolatum DSM 21857	GCF_900113935.1	Absent
1121004	Bacteria	Aquaspirillum serpens DSM 68	GCF_000420525.1	Absent
1121006	Bacteria	Aquimarina latercula DSM 2041	GCF_000430645.1	Absent
1121007	Bacteria	Aquimarina muelleri DSM 19832	GCF_000430665.1	Absent
1121011	Bacteria	Arenibacter certesii DSM 19833	GCF_000429545.1	Absent
1121012	Bacteria	Arenibacter latericius DSM 15913	GCF_000424985.1	Absent
1121013	Bacteria	Arenimonas composti TR7-09 = DSM 18010	GCF_000426365.1	Absent
1121014	Bacteria	Arenimonas donghaensis DSM 18148 = HO3-R19	GCF_000743535.1	Absent
1121015	Bacteria	Arenimonas oryziterrae DSM 21050 = YC6267	GCF_000420545.1	Absent
1121016	Bacteria	Arhodomonas aquaeolei DSM 8974	GCF_000374645.1	Absent
1121017	Bacteria	Arsenicicoccus bolidensis DSM 15745	GCF_000426385.1	Absent
1121018	Bacteria	Arsenophonus nasoniae DSM 15247	GCF_000429565.1	Absent
1121019	Bacteria	Arthrobacter castelli DSM 16402	GCF_000430705.1	Absent
1121020	Bacteria	Haematomicrobium sanguinis DSM 21259	GCF_000688395.1	Absent
1121021	Bacteria	Asaccharobacter celatus DSM 18785	GCF_003726015.1	Absent
1121022	Bacteria	Asticcacaulis benevestitus DSM 16100 = ATCC BAA-896	GCF_000376105.1	Absent
1121023	Bacteria	Atopobium fossor DSM 15642	GCF_000483125.1	Absent
1121024	Bacteria	Atopococcus tabaci DSM 17538	GCF_000429585.1	Absent
1121025	Bacteria	Atopostipes suicloacalis DSM 15692	GCF_900129085.1	Absent
1121026	Bacteria	Aureimonas altamirensis DSM 21988	GCF_900141975.1	Absent
1121027	Bacteria	Aurantimonas coralicida DSM 14790	GCF_000421645.1	Absent
1121028	Bacteria	Aureimonas ureilytica DSM 18598 = NBRC 106430	GCF_000382705.1	Absent
1121029	Bacteria	Azoarcus communis SWub3 = DSM 12120	GCF_003226565.1	Absent
1121030	Bacteria	Azohydromonas australica DSM 1124	GCF_000430725.1	Absent
1121032	Bacteria	Azonexus hydrophilus DSM 23864	GCF_000429605.1	Absent
1121033	Bacteria	Azospirillum halopraeferens DSM 3675	GCF_000429625.1	Absent
1121034	Bacteria	Niveispirillum irakense DSM 11586	GCF_000429645.1	Absent
1121035	Bacteria	Azovibrio restrictus DSM 23866	GCF_000429665.1	Absent
1121085	Bacteria	Bacillus aidingensis DSM 18341	GCF_000429685.1	Absent
1121086	Bacteria	Bacillus aurantiacus DSM 18675	GCF_000429705.1	Absent
1121087	Bacteria	Bacillus chagannorensis DSM 18086	GCF_000429725.1	Absent
1121088	Bacteria	Bacillus coagulans DSM 1 = ATCC 7050	GCF_000290615.1	Absent
1121089	Bacteria	Bacillus endophyticus DSM 13796	GCF_900115845.1	Absent
1121090	Bacteria	Bacillus fordii DSM 16014 = CIP 108821	GCF_000374565.1	Absent
1121091	Bacteria	Fictibacillus gelatini DSM 15865	GCF_000430745.1	Absent
1121092	Bacteria	Bacillus kribbensis DSM 17871	GCF_000430765.1	Absent
1121093	Bacteria	Ectobacillus panaciterrae DSM 19096	GCF_000430785.1	Absent
1121094	Bacteria	Bacteroides barnesiae DSM 18169 = JCM 13652	GCF_000374585.1	Absent
1121096	Bacteria	Bacteroides gallinarum DSM 18171 = JCM 13658	GCF_000374365.1	Absent
1121097	Bacteria	Bacteroides graminisolvens DSM 19988 = JCM 15093	GCF_000428125.1	Absent
1121098	Bacteria	Bacteroides massiliensis B84634 = Timone 84634 = DSM 17679 = JCM 13223	GCF_000373085.1	Absent
1121099	Bacteria	Bacteroides propionicifaciens DSM 19291 = JCM 14649	GCF_000375405.1	Absent
1121100	Bacteria	Bacteroides pyogenes DSM 20611 = JCM 6294	GCF_000428105.1	Absent
1121101	Bacteria	Bacteroides salyersiae WAL 10018 = DSM 18765 = JCM 12988	GCF_000381365.1	Absent
1121102	Bacteria	Campylobacter ureolyticus DSM 20703	GCF_000374605.1	Absent
1121103	Bacteria	Balneatrix alpica DSM 16621	GCF_000619885.1	Absent
1121104	Bacteria	Balneola vulgaris DSM 17893	GCF_000375465.1	Absent
1121106	Bacteria	Belnapia moabensis DSM 16746	GCF_000745835.1	Absent
1121107	Bacteria	Bifidobacterium choerinum DSM 20434	GCF_000484675.1	Absent
1121108	Bacteria	Bifidobacterium magnum DSM 20222	GCF_000420565.1	Absent
1121109	Bacteria	Bifidobacterium minimum DSM 20102	GCF_000421685.1	Absent
1121110	Bacteria	Bifidobacterium subtile DSM 20096	GCF_000426405.1	Absent
1121111	Bacteria	Bifidobacterium thermacidophilum subsp. thermacidophilum DSM 15837	GCF_000426425.1	Absent
1121112	Bacteria	Bifidobacterium tsurumiense DSM 17777	GCF_000429745.1	Absent
1121114	Bacteria	Blautia producta ATCC 27340 = DSM 2950	GCF_000373885.1	Absent
1121115	Bacteria	Blautia wexlerae DSM 19850	GCF_000484655.1	Absent
1121116	Bacteria	Brachymonas chironomi DSM 19884	GCF_000374625.1	Absent
1121117	Bacteria	Brachymonas denitrificans DSM 15123	GCF_900110225.1	Absent
1121118	Bacteria	Brackiella oedipodis DSM 13743	GCF_000621025.1	Absent
1121120	Bacteria	Brenneria nigrifluens DSM 30175 = ATCC 13028	GCF_003115835.1	Absent
1121121	Bacteria	Brevibacillus laterosporus DSM 25	GCF_000374385.1	Absent
1121122	Bacteria	Brevibacterium album DSM 18261	GCF_000426445.1	Absent
1121123	Bacteria	Brevundimonas aveniformis DSM 17977	GCF_000428765.1	Absent
1121124	Bacteria	Brevundimonas bacteroides DSM 4726	GCF_000701445.1	Absent
1121125	Bacteria	Brevundimonas naejangsanensis DSM 23858	GCF_000421705.1	Absent
1121126	Bacteria	Brochothrix thermosphacta DSM 20171 = FSL F6-1036	GCF_000620985.1	Absent
1121127	Bacteria	Paraburkholderia nodosa DSM 21604	GCF_000519185.1	Absent
1121128	Bacteria	Butyricicoccus pullicaecorum DSM 23266	GCF_900167005.1	Absent
1121129	Bacteria	Butyricimonas synergistica DSM 23225	GCF_000379665.1	Absent
1121130	Bacteria	Butyricimonas virosa DSM 23226	GCF_000519105.1	Absent
1121131	Bacteria	Butyrivibrio fibrisolvens DSM 3071	GCF_900129945.1	Absent
1121132	Bacteria	Butyrivibrio hungatei DSM 14810	GCF_900143205.1	Absent
1121255	Bacteria	Caenimonas koreensis DSM 17982	GCF_009646335.1	Absent
1121256	Bacteria	Caldanaerobius fijiensis DSM 17918	GCF_900129075.1	Absent
1121259	Bacteria	Caldicellulosiruptor acetigenus DSM 7040	GCF_000421725.1	Absent
1121262	Bacteria	Caloramator proteoclasticus DSM 10124	GCF_900129265.1	Absent
1121264	Bacteria	Caloranaerobacter azorensis DSM 13643	GCF_900129995.1	Absent
1121266	Bacteria	Caminicella sporogenes DSM 14501	GCF_900142285.1	Absent
1121267	Bacteria	Campylobacter cuniculorum DSM 23162 = LMG 24588	GCF_000621005.1	Absent
1121268	Bacteria	Campylobacter curvus DSM 6644	GCF_000376325.1	Absent
1121269	Bacteria	Campylobacter upsaliensis DSM 5365	GCF_000620965.1	Absent
1121270	Bacteria	Carboxydocella sporoproducens DSM 16521	GCF_900167165.1	Absent
1121271	Bacteria	Gemmobacter nectariphilus DSM 15620	GCF_000429765.1	Absent
1121272	Bacteria	Catelliglobosispora koreensis DSM 44566	GCF_000379685.1	Absent
1121274	Bacteria	Chitinibacter tainanensis DSM 15459	GCF_000429785.1	Absent
1121275	Bacteria	Chitinilyticum aquatile DSM 21506	GCF_000430805.1	Absent
1121278	Bacteria	Chitinimonas koreensis DSM 17726	GCF_000428465.1	Absent
1121279	Bacteria	Chitinimonas taiwanensis DSM 18899	GCF_900119825.1	Absent
1121280	Bacteria	Chitiniphilus shinanonensis DSM 23277	GCF_000374805.1	Absent
1121283	Bacteria	Chromobacterium haemolyticum DSM 19808	GCF_000711885.1	Absent
1121284	Bacteria	Chryseobacterium bovis DSM 19482	GCF_900108115.1	Absent
1121285	Bacteria	Chryseobacterium caeni DSM 17710	GCF_000426465.1	Absent
1121286	Bacteria	Chryseobacterium daeguense DSM 19388	GCF_000430825.1	Absent
1121287	Bacteria	Chryseobacterium gregarium DSM 19109	GCF_000430845.1	Absent
1121288	Bacteria	Chryseobacterium palustre DSM 21579	GCF_000422265.1	Absent
1121289	Bacteria	Clostridiisalibacter paucivorans DSM 22131	GCF_000620125.1	Absent
1121290	Bacteria	Clostridium acetireducens DSM 10703	GCF_001758365.1	Absent
1121291	Bacteria	Clostridium acidisoli DSM 12555	GCF_900176305.1	Absent
1121293	Bacteria	Clostridium akagii DSM 12554	GCF_000686725.1	Absent
1121295	Bacteria	Clostridium algidicarnis DSM 15099	GCF_002934235.1	Absent
1121296	Bacteria	[Clostridium] aminophilum DSM 10710	GCF_000711825.1	Absent
1121298	Bacteria	Clostridium amylolyticum	GCF_900142075.1	Absent
1121301	Bacteria	Paramaledivibacter caminithermalis DSM 15212	GCF_900142245.1	Absent
1121302	Bacteria	Clostridium cavendishii DSM 21758	GCF_900141845.1	Absent
1121303	Bacteria	Ruminiclostridium cellobioparum DSM 1351 = ATCC 15832	GCF_000621505.1	Absent
1121305	Bacteria	Clostridium colicanis DSM 13634	GCF_001593985.1	Absent
1121306	Bacteria	Clostridium collagenovorans DSM 3089	GCF_900130005.1	Absent
1121307	Bacteria	Clostridium cylindrosporum DSM 605	GCF_001047375.1	Absent
1121308	Bacteria	Clostridioides difficile ATCC 9689 = DSM 1296	GCF_000376285.1	Absent
1121310	Bacteria	Clostridium felsineum DSM 794	GCF_002006355.1	Absent
1121315	Bacteria	Terrisporobacter glycolicus ATCC 14880 = DSM 1288	GCF_000373865.1	Absent
1121316	Bacteria	Clostridium grantii DSM 8605	GCF_900129965.1	Absent
1121318	Bacteria	Clostridium homopropionicum DSM 5847	GCF_001263795.1	Absent
1121319	Bacteria	Clostridium hydrogeniformans DSM 21757	GCF_000686705.1	Absent
1121320	Bacteria	Clostridium intestinale DSM 6191	GCF_900130055.1	Absent
1121321	Bacteria	Asaccharospora irregularis DSM 2635	GCF_900129815.1	Absent
1121322	Bacteria	Anaerocolumna jejuensis DSM 15929	GCF_900142215.1	Absent
1121323	Bacteria	Anaerotignum lactatifermentans DSM 14214	GCF_900142265.1	Absent
1121324	Bacteria	Peptoclostridium litorale DSM 5388	GCF_000699585.2	Absent
1121325	Bacteria	Romboutsia lituseburensis DSM 797	GCF_900103615.1	Absent
1121326	Bacteria	Clostridium magnum DSM 2767	GCF_001623875.1	Absent
1121331	Bacteria	Hathewaya proteolytica DSM 3090	GCF_900142225.1	Absent
1121333	Bacteria	[Clostridium] saccharogumia DSM 17460	GCF_000686665.1	Absent
1121335	Bacteria	Thermoclostridium stercorarium subsp. stercorarium DSM 8532	GCF_000331995.1	Absent
1121336	Bacteria	Thermoclostridium stercorarium subsp. thermolacticum DSM 2910	GCF_001697245.1	Absent
1121337	Bacteria	Ruminiclostridium sufflavum DSM 19573	GCF_003208175.1	Absent
1121338	Bacteria	Clostridium tepidiprofundi DSM 19306	GCF_001594005.1	Absent
1121339	Bacteria	Clostridium thermobutyricum DSM 4928	GCF_002050515.1	Absent
1121340	Bacteria	Clostridium thermopalmarium DSM 5974	GCF_002995795.1	Absent
1121342	Bacteria	Clostridium tyrobutyricum DSM 2637 = ATCC 25755 = JCM 11008	GCF_000359585.1	Absent
1121345	Bacteria	Anaerocolumna xylanovorans DSM 12503	GCF_900143645.1	Absent
1121346	Bacteria	Cohnella laeviribosi DSM 21336	GCF_000378425.1	Absent
1121347	Bacteria	Cohnella thermotolerans DSM 17683	GCF_000429825.1	Absent
1121348	Bacteria	Comamonas badia DSM 17552	GCF_000484635.1	Absent
1121349	Bacteria	Comamonas composti DSM 21721	GCF_000429845.1	Absent
1121351	Bacteria	Conchiformibius kuhniae DSM 17694	GCF_000428785.1	Absent
1121352	Bacteria	Conchiformibius steedae DSM 2580	GCF_000620925.1	Absent
1121353	Bacteria	Corynebacterium callunae DSM 20147	GCF_000344785.1	Absent
1121354	Bacteria	Corynebacterium capitovis DSM 44611	GCF_000372085.1	Absent
1121355	Bacteria	Corynebacterium caspium DSM 44850	GCF_000379705.1	Absent
1121356	Bacteria	Corynebacterium ciconiae DSM 44920	GCF_000372385.1	Absent
1121357	Bacteria	Corynebacterium cystitidis DSM 20524	GCF_900111265.1	Absent
1121360	Bacteria	Corynebacterium freiburgense DSM 45254	GCF_000428805.1	Absent
1121361	Bacteria	Corynebacterium glucuronolyticum DSM 44120	GCF_019633635.1	Absent
1121362	Bacteria	Corynebacterium halotolerans YIM 70093 = DSM 44683	GCF_000341345.1	Absent
1121363	Bacteria	Corynebacterium lubricantis DSM 45231	GCF_000379425.1	Absent
1121364	Bacteria	Corynebacterium massiliense DSM 45435	GCF_000420605.1	Absent
1121365	Bacteria	Corynebacterium mastitidis DSM 44356	GCF_000375365.1	Absent
1121366	Bacteria	Corynebacterium pilosum DSM 20521	GCF_000373805.1	Absent
1121367	Bacteria	Corynebacterium propinquum DSM 44285	GCF_000375525.1	Absent
1121368	Bacteria	Corynebacterium pseudodiphtheriticum DSM 44287	GCF_000688415.1	Absent
1121370	Bacteria	Corynebacterium ulceribovis DSM 45146	GCF_000372445.1	Absent
1121372	Bacteria	Gryllotalpicola ginsengisoli DSM 22003	GCF_000419445.1	Absent
1121373	Bacteria	Cytophaga aurantiaca DSM 3654	GCF_000379725.1	Absent
1121374	Bacteria	Dasania marina DSM 21967	GCF_000373485.1	Absent
1121375	Bacteria	Deefgea rivuli DSM 18356	GCF_000620145.1	Absent
1121377	Bacteria	Deinococcus apachensis DSM 19763	GCF_000381345.1	Absent
1121378	Bacteria	Deinococcus aquatilis DSM 23025	GCF_000378445.1	Absent
1121379	Bacteria	Deinococcus ficus DSM 19119	GCF_000430865.1	Absent
1121380	Bacteria	Deinococcus frigens DSM 12807	GCF_000701425.1	Absent
1121381	Bacteria	Deinococcus marmoris DSM 12784	GCF_000701405.1	Absent
1121382	Bacteria	Deinococcus misasensis DSM 22328	GCF_000745915.1	Absent
1121383	Bacteria	Deinococcus murrayi DSM 11303	GCF_000482805.1	Absent
1121384	Bacteria	Deinococcus radiodurans DSM 20539	GCF_000685985.1	Absent
1121385	Bacteria	Demetria terragena DSM 11295	GCF_000376825.1	Absent
1121386	Bacteria	Dendrosporobacter quercicolus DSM 1736	GCF_013303165.1	Absent
1121387	Bacteria	Dermatophilus congolensis DSM 44180 = NBRC 105199	GCF_000429885.1	Absent
1121388	Bacteria	Derxia gummosa DSM 723	GCF_000482785.1	Absent
1121389	Bacteria	Desmospora activa DSM 45169	GCF_003046315.1	Absent
1121390	Bacteria	Desulfacinum hydrothermale DSM 13146	GCF_900176285.1	Absent
1121391	Bacteria	Desulfacinum infernum DSM 9756	GCF_900129305.1	Absent
1121392	Bacteria	Desulfatibacillum aliphaticivorans DSM 15576	GCF_000429905.1	Absent
1121393	Bacteria	Desulfatibacillum alkenivorans DSM 16219	GCF_900142135.1	Absent
1121394	Bacteria	Desulfatirhabdium butyrativorans DSM 18734	GCF_000429925.1	Absent
1121395	Bacteria	Desulfitobacterium chlororespirans DSM 11544	GCF_900143285.1	Absent
1121396	Bacteria	Desulfobacter curvatus DSM 3379	GCF_000373985.1	Absent
1121398	Bacteria	Desulfobacter vibrioformis DSM 8776	GCF_000745975.1	Absent
1121399	Bacteria	Desulfatiglans anilini DSM 4660	GCF_000422285.1	Absent
112140	Bacteria	Gluconacetobacter johannae	GCF_014174305.1	Absent
1121400	Bacteria	Desulfobacterium vacuolatum DSM 3385	GCF_900176365.1	Absent
1121402	Bacteria	Desulfobulbus elongatus DSM 2908	GCF_000621145.1	Absent
1121403	Bacteria	Desulfobulbus japonicus DSM 18378	GCF_000429945.1	Absent
1121404	Bacteria	Desulfobulbus mediterraneus DSM 13871	GCF_000429965.1	Absent
1121405	Bacteria	Desulfococcus multivorans DSM 2059	GCF_000422185.1	Absent
1121406	Bacteria	Desulfocurvus vexinensis DSM 17965	GCF_000519125.1	Absent
1121409	Bacteria	Desulfofustis glycolicus DSM 9705	GCF_900130015.1	Absent
1121411	Bacteria	Desulfomicrobium escambiense DSM 10707	GCF_000428825.1	Absent
1121413	Bacteria	Desulfonatronovibrio hydrogenovorans DSM 9292	GCF_000686525.1	Absent
1121416	Bacteria	Desulfopila aestuarii DSM 18488	GCF_900143695.1	Absent
1121419	Bacteria	Desulfosporosinus hippei DSM 8344	GCF_900100785.1	Absent
1121420	Bacteria	Desulfosporosinus lacus DSM 15449	GCF_900129935.1	Absent
1121421	Bacteria	Desulfotomaculum aeronauticum DSM 10349	GCF_900142375.1	Absent
1121422	Bacteria	Desulfallas alcoholivorax DSM 16058	GCF_000430885.1	Absent
1121423	Bacteria	Desulfohalotomaculum alkaliphilum DSM 12257	GCF_000711975.1	Absent
1121424	Bacteria	Desulfotomaculum arcticum DSM 17038	GCF_900113335.1	Absent
1121425	Bacteria	Desulfofundulus australicus DSM 11792	GCF_900129285.1	Absent
1121426	Bacteria	Desulfallas geothermicus DSM 3669	GCF_900115975.1	Absent
1121428	Bacteria	Desulfotomaculum hydrothermale Lam5 = DSM 18033	GCF_000315365.1	Absent
1121429	Bacteria	Desulfotomaculum putei DSM 12395	GCF_900129195.1	Absent
1121430	Bacteria	Desulfofundulus thermocisternus DSM 10259	GCF_000686645.1	Absent
1121431	Bacteria	Desulfallas thermosapovorans DSM 6562	GCF_008124625.1	Absent
1121432	Bacteria	Desulfofundulus thermosubterraneus DSM 16057	GCF_900142025.1	Absent
1121433	Bacteria	Desulfovermiculus halophilus DSM 18834	GCF_000620765.1	Absent
1121434	Bacteria	Halodesulfovibrio aestuarii DSM 10141	GCF_000422525.1	Absent
1121435	Bacteria	Desulfocurvibacter africanus subsp. africanus DSM 2603	GCF_000422545.1	Absent
1121436	Bacteria	Desulfovibrio alaskensis DSM 16109	GCF_000482745.1	Absent
1121438	Bacteria	Desulfovibrio alcoholivorans DSM 5433	GCF_000702665.1	Absent
1121439	Bacteria	Desulfovibrio alkalitolerans DSM 16529	GCF_000422245.1	Absent
1121440	Bacteria	Desulfovibrio aminophilus DSM 12254	GCF_000422565.1	Absent
1121441	Bacteria	Desulfovibrio bastinii DSM 16055	GCF_000429985.1	Absent
1121442	Bacteria	Desulfovibrio bizertensis DSM 18034	GCF_900167065.1	Absent
1121443	Bacteria	Desulfovibrio cuneatus DSM 11391	GCF_000430005.1	Absent
1121444	Bacteria	Halodesulfovibrio aestuarii DSM 17919 = ATCC 29578	GCF_000384815.1	Absent
1121445	Bacteria	Desulfovibrio desulfuricans DSM 642	GCF_000420465.1	Absent
1121447	Bacteria	Desulfovibrio frigidus DSM 17176	GCF_000711735.1	Absent
1121448	Bacteria	Desulfovibrio gigas DSM 1382 = ATCC 19364	GCF_000429285.1	Absent
1121449	Bacteria	Desulfovibrio gracilis DSM 16080	GCF_900167125.1	Absent
1121451	Bacteria	Desulfovibrio hydrothermalis AM13 = DSM 14728	GCF_000331025.1	Absent
1121453	Bacteria	Desulfovibrio inopinatus DSM 10711	GCF_000429305.1	Absent
1121455	Bacteria	Desulfovibrio litoralis DSM 11393	GCF_900143255.1	Absent
1121456	Bacteria	Desulfovibrio longus DSM 6739	GCF_000420485.1	Absent
1121457	Bacteria	Halodesulfovibrio marinisediminis DSM 17456	GCF_900129975.1	Absent
1121459	Bacteria	Desulfovibrio oxyclinae DSM 11498	GCF_000375485.1	Absent
1121462	Bacteria	Desulfovibrio putealis DSM 16056	GCF_000429325.1	Absent
1121464	Bacteria	Desulfovibrio sulfodismutans DSM 3696	GCF_013376455.1	Absent
1121467	Bacteria	Desulfovibrio zosterae DSM 11974	GCF_000425265.1	Absent
1121468	Bacteria	Desulfovirgula thermocuniculi DSM 16036	GCF_000429345.1	Absent
1121472	Bacteria	Desulfurispora thermophila DSM 16022	GCF_000376385.1	Absent
1121476	Bacteria	Dethiosulfatibacter aminovorans DSM 17477	GCF_900142005.1	Absent
1121477	Bacteria	Devosia limi DSM 17137	GCF_000970435.1	Absent
1121479	Bacteria	Pseudodonghicola xiamenensis DSM 18339	GCF_000429365.1	Absent
1121480	Bacteria	Pseudoduganella violaceinigra DSM 15887	GCF_000425385.1	Absent
1121481	Bacteria	Dyadobacter alkalitolerans DSM 23607	GCF_000428845.1	Absent
1121482	Bacteria	Dyadobacter beijingensis DSM 21582	GCF_000382205.1	Absent
1121483	Bacteria	Dyadobacter crusticola DSM 16708	GCF_000701505.1	Absent
1121485	Bacteria	Dysgonomonas capnocytophagoides DSM 22835	GCF_000426485.1	Absent
1121859	Bacteria	Echinicola pacifica DSM 19836	GCF_000373245.1	Absent
1121860	Bacteria	Edaphobacter aggregans DSM 19364	GCF_000745965.1	Absent
1121861	Bacteria	Elioraea tepidiphila DSM 17972	GCF_000378465.1	Absent
1121862	Bacteria	Endozoicomonas elysicola DSM 22380	GCF_000373945.1	Absent
1121864	Bacteria	Enterococcus cecorum DSM 20682 = ATCC 43198	GCF_000379745.1	Absent
1121865	Bacteria	Enterococcus columbae DSM 7374 = ATCC 51263	GCF_000373065.1	Absent
1121866	Bacteria	Enterorhabdus mucosicola DSM 19490	GCF_000422625.1	Absent
1121867	Bacteria	Enterovibrio calviensis DSM 14347	GCF_000621165.1	Absent
1121868	Bacteria	Enterovibrio nigricans DSM 22720	GCF_900167155.1	Absent
1121869	Bacteria	Enterovibrio norvegicus DSM 15893	GCF_900115495.1	Absent
1121870	Bacteria	Epilithonimonas tenax DSM 16811	GCF_000428485.1	Absent
1121871	Bacteria	Eremococcus coleocola DSM 15696	GCF_000428865.1	Absent
1121874	Bacteria	Erysipelothrix tonsillarum DSM 14972	GCF_000373785.1	Absent
1121875	Bacteria	Eudoraea adriatica DSM 19308	GCF_000382125.1	Absent
1121877	Bacteria	Ferrimicrobium acidiphilum DSM 19497	GCF_000745905.1	Absent
1121878	Bacteria	Ferrimonas futtsuensis DSM 18154	GCF_000422645.1	Absent
1121879	Bacteria	Ferrimonas kyonanensis DSM 18153	GCF_000425405.1	Absent
1121880	Bacteria	Ferrimonas senticii DSM 18821	GCF_000422665.1	Absent
1121881	Bacteria	Ferrithrix thermotolerans DSM 19514	GCF_900128965.1	Absent
1121883	Bacteria	Fervidobacterium gondwanense DSM 13020	GCF_900143265.1	Absent
1121884	Bacteria	Flavisolibacter ginsengisoli DSM 18119	GCF_900129295.1	Absent
1121886	Bacteria	Flavobacterium croceum DSM 17960	GCF_002917885.1	Absent
1121887	Bacteria	Flavobacterium daejeonense DSM 17708	GCF_000425425.1	Absent
1121888	Bacteria	Flavobacterium denitrificans DSM 15936	GCF_000425445.1	Absent
1121889	Bacteria	Flavobacterium filum DSM 17961	GCF_000425465.1	Absent
1121890	Bacteria	Flavobacterium frigidarium DSM 17623	GCF_000425505.1	Absent
1121891	Bacteria	Flavobacterium gelidilacus DSM 15343	GCF_000422685.1	Absent
1121894	Bacteria	Flavobacterium psychrophilum DSM 3660 = ATCC 49418	GCF_002217405.1	Absent
1121895	Bacteria	Flavobacterium rivuli WB 3.3-2 = DSM 21788	GCF_000378485.1	Absent
1121896	Bacteria	Flavobacterium sasangense DSM 21067	GCF_000686885.1	Absent
1121897	Bacteria	Flavobacterium soli DSM 19725	GCF_000422705.1	Absent
1121898	Bacteria	Flavobacterium subsaxonicum WB 4.1-42 = DSM 21790	GCF_000422725.1	Absent
1121899	Bacteria	Flavobacterium suncheonense GH29-5 = DSM 17707	GCF_000430025.1	Absent
1121901	Bacteria	Flavobacterium tegetincola DSM 22377	GCF_000425485.1	Absent
1121902	Bacteria	Eisenibacter elegans DSM 3317	GCF_000430505.1	Absent
1121903	Bacteria	Hugenholtzia roseola DSM 9546	GCF_000422585.1	Absent
1121904	Bacteria	Flexithrix dorotheae DSM 6795	GCF_000379765.1	Absent
1121909	Bacteria	Gaetbulibacter saemankumensis DSM 17032	GCF_000425645.1	Absent
1121910	Bacteria	Gallibacterium anatis DSM 16844 = F 149	GCF_000379785.1	Absent
1121911	Bacteria	Garciella nitratireducens DSM 15102	GCF_900167305.1	Absent
1121912	Bacteria	Gelidibacter mesophilus DSM 14095	GCF_000423005.1	Absent
1121914	Bacteria	Gemella cuniculi DSM 15828	GCF_000425665.1	Absent
1121915	Bacteria	Geoalkalibacter ferrihydriticus DSM 17813	GCF_000820505.1	Absent
1121917	Bacteria	Caldibacillus debilis DSM 16016	GCF_000383875.1	Absent
1121918	Bacteria	Geopsychrobacter electrodiphilus DSM 16401	GCF_000384395.1	Absent
1121919	Bacteria	Geosporobacter subterraneus DSM 17957	GCF_900142145.1	Absent
1121920	Bacteria	Geothrix fermentans DSM 14018	GCF_000428885.1	Absent
1121921	Bacteria	Gilvimarinus chinensis DSM 19667	GCF_000377745.1	Absent
1121922	Bacteria	Glaciecola pallidula DSM 14239 = ACAM 615	GCF_000315035.1	Absent
1121923	Bacteria	Glaciecola punicea ACAM 611	GCF_000252165.1	Absent
1121924	Bacteria	Glaciibacter superstes DSM 21135	GCF_000421145.1	Absent
1121925	Bacteria	Globicatella sulfidifaciens DSM 15739	GCF_900167405.1	Absent
1121926	Bacteria	Glycomyces arizonensis DSM 44726	GCF_000482705.1	Absent
1121927	Bacteria	Gordonia hirsuta DSM 44140 = NBRC 16056	GCF_000333015.1	Absent
1121928	Bacteria	Gordonia shandongensis DSM 45094	GCF_000423025.1	Absent
1121929	Bacteria	Gracilibacillus lacisalsi DSM 19029	GCF_000377765.1	Absent
1121930	Bacteria	Gracilimonas tropica DSM 19535	GCF_000375425.1	Absent
1121931	Bacteria	Gramella echinicola DSM 19838	GCF_000423065.1	Absent
1121932	Bacteria	Gramella portivictoriae DSM 23547	GCF_000423045.1	Absent
1121933	Bacteria	Granulicoccus phenolivorans DSM 17626 = NBRC 107789 = JCM 15570	GCF_000423085.1	Absent
1121934	Bacteria	Gulosibacter molinativorax DSM 13485	GCF_000425685.1	Absent
1121935	Bacteria	Hahella ganghwensis DSM 17046	GCF_000376785.1	Absent
1121936	Bacteria	Halalkalibacillus halophilus DSM 18494	GCF_000423105.1	Absent
1121937	Bacteria	Haliea salexigens DSM 19537	GCF_000423125.1	Absent
1121938	Bacteria	Halobacillus kuroshimensis DSM 18393	GCF_000425705.1	Absent
1121939	Bacteria	Halomonas anticariensis FP35 = DSM 16096	GCF_000409775.1	Absent
1121940	Bacteria	Halomonas halocynthiae DSM 14573	GCF_000425725.1	Absent
1121941	Bacteria	Halomonas halodenitrificans DSM 735	GCF_000620045.1	Absent
1121942	Bacteria	Halomonas ilicicola DSM 19980	GCF_900128925.1	Absent
1121943	Bacteria	Halomonas lutea DSM 23508	GCF_000378505.1	Absent
1121946	Bacteria	Hamadaea tsunoensis DSM 44101	GCF_000428945.1	Absent
1121947	Bacteria	Helcococcus sueciensis DSM 17243	GCF_000423145.1	Absent
1121948	Bacteria	Hellea balneolensis DSM 19091	GCF_000428525.1	Absent
1121949	Bacteria	Henriciella marina DSM 19595	GCF_000376805.1	Absent
1121950	Bacteria	Hespellia stercorisuis DSM 15480	GCF_900142165.1	Absent
1121952	Bacteria	Humibacter albus DSM 18994	GCF_000421825.1	Absent
1121953	Bacteria	Hymenobacter aerophilus DSM 13606	GCF_000382225.1	Absent
1121954	Bacteria	Hymenobacter chitinivorans DSM 11115	GCF_002797555.1	Absent
1121955	Bacteria	Hymenobacter daecheongensis DSM 21074	GCF_900141805.1	Absent
1121957	Bacteria	Hymenobacter norwichensis DSM 15439	GCF_000420705.1	Absent
1121959	Bacteria	Hymenobacter psychrotolerans DSM 18569	GCF_900142395.1	Absent
1122124	Bacteria	Idiomarina sediminum DSM 21906	GCF_000423165.1	Absent
1122125	Bacteria	Inquilinus limosus DSM 16000	GCF_000423185.1	Absent
1122128	Bacteria	Jeotgalicoccus marinus DSM 19772	GCF_000425825.1	Absent
1122129	Bacteria	Jeotgalicoccus psychrophilus DSM 19085	GCF_000425845.1	Absent
1122130	Bacteria	Jonesia quinghaiensis DSM 15701	GCF_000423205.1	Absent
1122131	Bacteria	Kaistia adipata DSM 17808	GCF_000423225.1	Absent
1122132	Bacteria	Kaistia granuli DSM 23481	GCF_000380505.1	Absent
1122133	Bacteria	Kaistia soli DSM 19436	GCF_900129325.1	Absent
1122134	Bacteria	Kangiella aquimarina DSM 16071	GCF_000374105.1	Absent
1122135	Bacteria	Kiloniella laminariae DSM 19542	GCF_000374005.1	Absent
1122137	Bacteria	Kordiimonas gwangyangensis DSM 19435 = JCM 12864	GCF_000375545.1	Absent
1122138	Bacteria	Kribbella catacumbae DSM 19601	GCF_000372465.1	Absent
1122139	Bacteria	Kushneria aurantia DSM 21353	GCF_000382245.1	Absent
1122140	Bacteria	Kushneria indalinina DSM 14324	GCF_003385845.1	Absent
1122142	Bacteria	Lachnobacterium bovis DSM 14045	GCF_900107245.1	Absent
1122143	Bacteria	Lacticigenium napthae DSM 19658	GCF_000425865.1	Absent
1122146	Bacteria	Lactobacillus ceti DSM 22408	GCF_000423245.1	Absent
1122147	Bacteria	Lactobacillus harbinensis DSM 16991	GCF_000425885.1	Absent
1122148	Bacteria	Lactobacillus lindneri DSM 20690 = JCM 11027	GCF_001438685.1	Absent
1122149	Bacteria	Lactobacillus malefermentans DSM 5705 = KCTC 3548	GCF_000260775.1	Absent
1122150	Bacteria	Lactobacillus nagelii DSM 13675	GCF_001434225.1	Absent
1122151	Bacteria	Lactobacillus paralimentarius DSM 13238 = JCM 10415	GCF_000615725.1	Absent
1122152	Bacteria	Lactobacillus psittaci DSM 15354	GCF_000425905.1	Absent
1122153	Bacteria	Lactobacillus saerimneri DSM 16049	GCF_000423265.1	Absent
1122154	Bacteria	Lactococcus chungangensis CAU 28 = DSM 22330	GCF_002441885.1	Absent
1122155	Bacteria	Lactonifactor longoviformis DSM 17459	GCF_900129135.1	Absent
1122156	Bacteria	Lampropedia hyalina DSM 16112	GCF_900129055.1	Absent
1122157	Bacteria	Laribacter hongkongensis DSM 14985	GCF_000423285.1	Absent
1122158	Bacteria	Leeia oryzae DSM 17879	GCF_000376945.1	Absent
1122159	Bacteria	Leeuwenhoekiella marinoflava DSM 3653	GCF_900129005.1	Absent
1122160	Bacteria	Legionella cherrii DSM 19213	GCF_000621385.1	Absent
1122161	Bacteria	Legionella geestiana DSM 21217	GCF_000621365.1	Absent
1122162	Bacteria	Legionella israelensis DSM 19235	GCF_900101805.1	Absent
1122163	Bacteria	Legionella jamestowniensis DSM 19215	GCF_900114725.1	Absent
1122164	Bacteria	Legionella lansingensis DSM 19556 = ATCC 49751	GCF_000622185.1	Absent
1122165	Bacteria	Legionella moravica DSM 19234	GCF_000423305.1	Absent
1122167	Bacteria	Legionella quinlivanii DSM 21216	GCF_900108145.1	Absent
1122169	Bacteria	Legionella shakespearei DSM 23087	GCF_000373765.1	Absent
1122170	Bacteria	Legionella wadsworthii DSM 21896 = ATCC 33877	GCF_000701265.1	Absent
1122171	Bacteria	Leptotrichia hofstadii DSM 21651	GCF_000428965.1	Absent
1122172	Bacteria	Leptotrichia shahii DSM 19757	GCF_000373045.1	Absent
1122173	Bacteria	Leptotrichia trevisanii DSM 22070	GCF_000482505.1	Absent
1122174	Bacteria	Leptotrichia wadei DSM 19758	GCF_000373345.1	Absent
1122175	Bacteria	Leucobacter chironomi DSM 19883	GCF_000421845.1	Absent
1122176	Bacteria	Lewinella cohaerens DSM 23179	GCF_000379805.1	Absent
1122177	Bacteria	Flavilitoribacter nigricans DSM 23189 = NBRC 102662	GCF_002646595.1	Absent
1122179	Bacteria	Lewinella persica DSM 23188	GCF_000373105.1	Absent
1122180	Bacteria	Limimaricola hongkongensis DSM 17492	GCF_000365005.1	Absent
1122181	Bacteria	Yoonia vestfoldensis DSM 16212	GCF_000382265.1	Absent
1122182	Bacteria	Longispora albida DSM 44784	GCF_000379825.1	Absent
1122183	Bacteria	Luteimonas mephitis DSM 12574	GCF_000422305.1	Absent
1122184	Bacteria	Lutispora thermophila DSM 19022	GCF_900142105.1	Absent
1122185	Bacteria	Lysobacter concretionis Ko07 = DSM 16239	GCF_000768345.1	Absent
1122188	Bacteria	Lysobacter spongiicola DSM 21749	GCF_900167055.1	Absent
1122189	Bacteria	Malonomonas rubra DSM 5091	GCF_900142125.1	Absent
1122190	Bacteria	Mannheimia granulomatis DSM 19156	GCF_000621105.1	Absent
1122191	Bacteria	Maribacter antarcticus DSM 21422	GCF_000621125.1	Absent
1122192	Bacteria	Marinactinospora thermotolerans DSM 45154	GCF_900167435.1	Absent
1122194	Bacteria	Marinimicrobium agarilyticum DSM 16975	GCF_000423345.1	Present
1122195	Bacteria	Marinitoga hydrogenitolerans DSM 16785	GCF_900129175.1	Absent
1122197	Bacteria	Marinobacter daepoensis DSM 16072	GCF_000421165.1	Absent
1122198	Bacteria	Marinobacterium georgiense DSM 11526	GCF_900107855.1	Absent
1122200	Bacteria	Marinobacterium jannaschii DSM 6295	GCF_000620085.1	Absent
1122201	Bacteria	Marinobacterium litorale DSM 23545	GCF_000428985.1	Absent
1122202	Bacteria	Marinobacterium rhizophilum DSM 18822	GCF_000378045.1	Absent
1122203	Bacteria	Marinococcus halotolerans DSM 16375	GCF_000420725.1	Absent
1122204	Bacteria	Marinococcus luteus	GCF_900106595.1	Absent
1122206	Bacteria	Marinomonas polaris DSM 16579	GCF_900129155.1	Absent
1122207	Bacteria	Marinomonas ushuaiensis DSM 15871	GCF_000521805.1	Absent
1122208	Bacteria	Marinoscillum furvescens DSM 4134	GCF_003386095.1	Absent
1122209	Bacteria	Marinospirillum alkaliphilum DSM 21637	GCF_900119735.1	Absent
1122211	Bacteria	Marinospirillum insulare DSM 21763	GCF_000686905.1	Absent
1122212	Bacteria	Marinospirillum minutulum DSM 6287	GCF_000422325.1	Absent
1122213	Bacteria	Maritalea myrionectae DSM 19524	GCF_000423365.1	Absent
1122214	Bacteria	Martelella mediterranea DSM 17316	GCF_000376125.1	Absent
1122215	Bacteria	Massilia niastensis DSM 21313	GCF_000382345.1	Absent
1122216	Bacteria	Megamonas hypermegale DSM 1672	GCF_000423385.1	Absent
1122217	Bacteria	Megamonas rupellensis DSM 19944	GCF_000378365.1	Absent
1122218	Bacteria	Neomegalonema perideroedes DSM 15528	GCF_000374145.1	Absent
1122219	Bacteria	Megasphaera cerevisiae DSM 20462	GCF_001045675.1	Absent
1122221	Bacteria	Meiothermus cerbereus DSM 11376	GCF_000620065.1	Absent
1122223	Bacteria	Calidithermus timidus DSM 17022	GCF_000373205.1	Absent
1122224	Bacteria	Spongiibacter marinus DSM 19753	GCF_000422345.1	Absent
1122225	Bacteria	Mesoflavibacter zeaxanthinifaciens DSM 18436	GCF_000422365.1	Absent
1122226	Bacteria	Mesonia mobilis DSM 19841	GCF_000423405.1	Absent
1122228	Bacteria	Alloscardovia criceti DSM 17774	GCF_000376885.1	Absent
1122236	Bacteria	Methylophilus methylotrophus DSM 46235 = ATCC 53528	GCF_000378225.1	Absent
1122237	Bacteria	Microbacterium gubbeenense DSM 15944	GCF_000422745.1	Absent
1122238	Bacteria	Microbacterium indicum DSM 19969	GCF_000422385.1	Absent
1122239	Bacteria	Microbacterium luticocti DSM 19459	GCF_000422405.1	Absent
1122240	Bacteria	Microvirgula aerodenitrificans DSM 15089	GCF_000620105.1	Absent
1122241	Bacteria	Moorella mulderi DSM 14980	GCF_001594015.1	Absent
1122243	Bacteria	Moraxella boevrei DSM 14165	GCF_000379845.1	Absent
1122244	Bacteria	Moraxella caprae DSM 19149	GCF_000426885.1	Absent
1122245	Bacteria	Moraxella cuniculi DSM 21768	GCF_900156515.1	Absent
1122247	Bacteria	Mycolicibacterium hassiacum DSM 44199	GCF_000300375.1	Absent
1122248	Bacteria	Mycoplasma gallinarum DSM 19816	GCF_000621085.1	Absent
1122249	Bacteria	Mycoplasma sturni DSM 22021	GCF_000701485.1	Absent
1122252	Bacteria	Marinospirillum celere	GCF_900112235.1	Absent
1122261	Bacteria	Phreatobacter oligotrophus	GCF_003046185.1	Absent
112234	Bacteria	Chryseobacterium joostei	GCF_003815775.1	Absent
112248	Bacteria	Seinonella peptonophila	GCF_900129355.1	Absent
1122599	Bacteria	Neptunomonas japonica DSM 18939	GCF_000422765.1	Absent
1122600	Bacteria	Nereida ignava DSM 16309	GCF_900114125.1	Absent
1122601	Bacteria	Nesiotobacter exalbescens DSM 16456	GCF_000422785.1	Absent
1122602	Bacteria	Nesterenkonia alba DSM 19423	GCF_000421745.1	Absent
1122603	Bacteria	Nevskia ramosa DSM 11499	GCF_000420645.1	Absent
1122604	Bacteria	Nevskia soli DSM 19509	GCF_000711955.1	Absent
1122605	Bacteria	Niabella aurantiaca DSM 17617	GCF_000374125.1	Absent
1122607	Bacteria	Nisaea denitrificans DSM 18348	GCF_000426505.1	Absent
1122608	Bacteria	Nocardioides alkalitolerans DSM 16699	GCF_000426525.1	Absent
1122609	Bacteria	Nocardioides halotolerans DSM 19273	GCF_000422805.1	Absent
1122610	Bacteria	Nocardioides insulae DSM 17944	GCF_000422825.1	Absent
1122611	Bacteria	Nonomuraea coxensis DSM 45129	GCF_000379885.1	Absent
1122612	Bacteria	Novosphingobium acidiphilum DSM 19966	GCF_000429005.1	Absent
1122613	Bacteria	Oceanicaulis alexandrii DSM 11625	GCF_000420265.1	Absent
1122614	Bacteria	Pseudooceanicola nanhaiensis DSM 18065	GCF_000688295.1	Absent
1122615	Bacteria	Oceanobacter kriegii DSM 6294	GCF_000422845.1	Absent
1122616	Bacteria	Oceanospirillum beijerinckii DSM 7166	GCF_000422425.1	Absent
1122617	Bacteria	Oceanospirillum maris DSM 6286	GCF_000422865.1	Absent
1122618	Bacteria	Oenococcus oeni DSM 20252 = AWRIB129	GCF_000309445.1	Absent
1122619	Bacteria	Oligella ureolytica DSM 18253	GCF_000373745.1	Absent
1122620	Bacteria	Oligella urethralis DSM 7531	GCF_000372065.1	Absent
1122621	Bacteria	Olivibacter sitiensis DSM 17696	GCF_000427965.1	Absent
1122622	Bacteria	Ornithinimicrobium pekingense DSM 21552	GCF_000421185.1	Absent
1122623	Bacteria	Ottowia thiooxydans DSM 14619	GCF_000422885.1	Absent
1122915	Bacteria	Paenibacillus alginolyticus DSM 5050 = NBRC 15375	GCF_000422905.1	Absent
1122916	Bacteria	Paenibacillus assamensis DSM 18201	GCF_000422445.1	Absent
1122917	Bacteria	Paenibacillus daejeonensis DSM 15491	GCF_000378385.1	Absent
1122918	Bacteria	Paenibacillus fonticola DSM 21315	GCF_000381905.1	Absent
1122919	Bacteria	Paenibacillus ginsengihumi DSM 21568	GCF_000380965.1	Absent
1122920	Bacteria	Paenibacillus harenae DSM 16969	GCF_000422465.1	Absent
1122921	Bacteria	Paenibacillus massiliensis 2301065 = DSM 16942	GCF_000377505.1	Absent
1122922	Bacteria	Paenibacillus panacisoli DSM 21345	GCF_000426545.1	Absent
1122923	Bacteria	Paenibacillus pasadenensis DSM 19293	GCF_000422485.1	Absent
1122924	Bacteria	Paenibacillus pinihumi DSM 23905 = JCM 16419	GCF_000422505.1	Absent
1122925	Bacteria	Paenibacillus sanguinis 2301083 = DSM 16941	GCF_000374825.1	Absent
1122926	Bacteria	Paenibacillus taiwanensis DSM 18679	GCF_000425125.1	Absent
1122927	Bacteria	Paenibacillus terrigena DSM 21567	GCF_000374845.1	Absent
1122928	Bacteria	Paludibacterium yongneupense DSM 18731	GCF_000422925.1	Absent
1122929	Bacteria	Pannonibacter phragmitetus DSM 14782	GCF_000382365.1	Absent
1122930	Bacteria	Papillibacter cinnamivorans DSM 12816	GCF_900176335.1	Absent
1122933	Bacteria	Paraoerskovia marina DSM 21750	GCF_000701465.1	Absent
1122934	Bacteria	Parasporobacterium paucivorans DSM 15970	GCF_900141895.1	Absent
1122935	Bacteria	Pasteurella langaaensis DSM 22999	GCF_003096995.1	Absent
1122936	Bacteria	Rodentibacter pneumotropicus DSM 21403	GCF_000379905.1	Absent
1122938	Bacteria	Pasteurella testudinis DSM 23072	GCF_900176075.1	Absent
1122939	Bacteria	Patulibacter americanus DSM 16676	GCF_000420025.1	Absent
1122940	Bacteria	Paucisalibacillus globulus DSM 18846	GCF_000482485.1	Absent
1122946	Bacteria	Pelobacter seleniigenes DSM 18267	GCF_000711225.1	Absent
1122947	Bacteria	Pelosinus fermentans DSM 17108	GCF_000271485.2	Absent
1122949	Bacteria	Peptoniphilus lacrimalis DSM 7455	GCF_000378725.1	Absent
1122951	Bacteria	Perlucidibaca piscinae DSM 21586	GCF_000420045.1	Absent
1122953	Bacteria	Petrotoga halophila DSM 16923	GCF_002924615.1	Absent
1122954	Bacteria	Petrotoga mexicana DSM 14811	GCF_002895565.1	Absent
1122955	Bacteria	Petrotoga olearia DSM 13574	GCF_002895525.1	Absent
1122956	Bacteria	Petrotoga sibirica DSM 13575	GCF_002924625.1	Absent
1122957	Bacteria	Phascolarctobacterium faecium DSM 14760	GCF_003269275.1	Absent
1122959	Bacteria	Photobacterium halotolerans DSM 18316	GCF_000425165.1	Absent
1122960	Bacteria	Photorhabdus australis DSM 17609	GCF_000711895.1	Absent
1122962	Bacteria	Pleomorphomonas koreensis DSM 23070	GCF_000425185.1	Absent
1122963	Bacteria	Pleomorphomonas oryzae DSM 16300	GCF_000422965.1	Absent
1122967	Bacteria	Pontibacter roseus DSM 17521	GCF_000373265.1	Absent
1122970	Bacteria	Erythrobacter cryptus DSM 12079	GCF_000422985.1	Absent
1122971	Bacteria	Porphyromonas bennonis DSM 23058 = JCM 16335	GCF_000375645.1	Absent
1122972	Bacteria	Porphyromonas gulae DSM 15663	GCF_000378065.1	Absent
1122973	Bacteria	Porphyromonas levii DSM 23370	GCF_000379925.1	Absent
1122974	Bacteria	Porphyromonas macacae DSM 20710 = JCM 13914	GCF_000379945.1	Absent
1122975	Bacteria	Porphyromonas somerae DSM 23386	GCF_000372405.1	Absent
1122976	Bacteria	Porphyromonas uenonis DSM 23387 = JCM 13868	GCF_000482365.1	Absent
1122977	Bacteria	Pragia fontium DSM 5563 = ATCC 49100	GCF_900112475.1	Absent
1122978	Bacteria	Prevotella albensis DSM 11370 = JCM 12258	GCF_000426565.1	Absent
1122979	Bacteria	Prevotella amnii DSM 23384 = JCM 14753	GCF_000378745.1	Absent
1122980	Bacteria	Prevotella baroniae DSM 16972 = JCM 13447	GCF_000426585.1	Absent
1122981	Bacteria	Prevotella corporis DSM 18810 = JCM 8529	GCF_000430525.1	Absent
1122982	Bacteria	Prevotella denticola DSM 20614 = JCM 13449	GCF_000421205.1	Absent
1122983	Bacteria	Prevotella falsenii DSM 22864 = JCM 15124	GCF_000613945.1	Absent
1122984	Bacteria	Prevotella intermedia ATCC 25611 = DSM 20706	GCF_000439065.1	Absent
1122985	Bacteria	Prevotella loescheii DSM 19665 = JCM 12249 = ATCC 15930	GCF_000378085.1	Absent
1122986	Bacteria	Prevotella maculosa DSM 19339 = JCM 15638	GCF_000382385.1	Absent
1122987	Bacteria	Prevotella micans DSM 21469 = JCM 16134	GCF_000373705.1	Absent
1122988	Bacteria	Prevotella nanceiensis DSM 19126 = JCM 15639	GCF_000379965.1	Absent
1122989	Bacteria	Prevotella oris DSM 18711 = JCM 12252	GCF_000377685.1	Absent
1122990	Bacteria	Prevotella paludivivens DSM 17968 = JCM 13650	GCF_000373185.1	Absent
1122991	Bacteria	Prevotella shahii DSM 15611 = JCM 12083	GCF_000613445.1	Absent
1122992	Bacteria	Prevotella timonensis 4401737 = DSM 22865 = JCM 15640	GCF_000430565.1	Absent
1122993	Bacteria	Prevotella veroralis DSM 19559 = JCM 6290	GCF_000377625.1	Absent
1122994	Bacteria	Propionibacterium acidifaciens DSM 21887	GCF_000426605.1	Absent
1122995	Bacteria	Cutibacterium acnes DSM 1897	GCF_000472405.1	Absent
1122997	Bacteria	Acidipropionibacterium jensenii DSM 20535	GCF_000425285.1	Absent
1122998	Bacteria	Acidipropionibacterium thoenii DSM 20276	GCF_000423445.1	Absent
1122999	Bacteria	Propionicicella superfundia DSM 22317	GCF_000423465.1	Absent
1123001	Bacteria	Propionimicrobium lymphophilum DSM 4903	GCF_000423485.1	Absent
1123003	Bacteria	Propionispora hippei DSM 15287	GCF_900141835.1	Absent
1123008	Bacteria	Proteiniphilum acetatigenes DSM 18083	GCF_000380985.1	Absent
1123009	Bacteria	Proteocatella sphenisci DSM 23131	GCF_000423525.1	Absent
1123010	Bacteria	Pseudoalteromonas denitrificans DSM 6059	GCF_900112265.1	Absent
1123011	Bacteria	Pseudobutyrivibrio ruminis DSM 9787	GCF_900218035.1	Absent
1123012	Bacteria	Pseudobutyrivibrio xylanivorans DSM 14809	GCF_900141825.1	Absent
1123013	Bacteria	Pseudoclavibacter soli DSM 23366	GCF_000423505.1	Absent
1123014	Bacteria	Pseudogulbenkiania subflava DSM 22618	GCF_900177275.1	Absent
1123015	Bacteria	Pseudomonas aeruginosa DSM 50071 = NBRC 12689	GCF_001045685.1	Absent
1123016	Bacteria	Pseudomonas balearica DSM 6083	GCF_000818015.1	Absent
1123020	Bacteria	Pseudomonas resinovorans DSM 21078	GCF_000423545.1	Absent
1123021	Bacteria	Pseudomonas thermotolerans DSM 14292	GCF_000364625.1	Absent
1123023	Bacteria	Pseudonocardia acaciae DSM 45401	GCF_000620785.1	Absent
1123024	Bacteria	Pseudonocardia asaccharolytica DSM 44247 = NBRC 16224	GCF_000423625.1	Absent
1123025	Bacteria	Pseudonocardia spinosispora DSM 44797	GCF_000429025.1	Absent
1123027	Bacteria	Pseudorhodobacter ferrugineus DSM 5888	GCF_000420745.1	Absent
1123029	Bacteria	Pseudoxanthobacter soli DSM 19599	GCF_900148505.1	Absent
1123030	Bacteria	Pseudoxanthomonas kalamensis DSM 18571	GCF_010211745.1	Absent
1123032	Bacteria	Psychrilyobacter atlanticus DSM 19335	GCF_000426625.1	Absent
1123033	Bacteria	Psychrobacter lutiphocae DSM 21542	GCF_000382145.1	Absent
1123034	Bacteria	Psychrobacter phenylpyruvicus DSM 7000 = NBRC 102152	GCF_000685805.1	Absent
1123035	Bacteria	Psychroflexus tropicus DSM 15496	GCF_000378765.1	Absent
1123036	Bacteria	Psychromonas arctica DSM 14288	GCF_000482725.1	Absent
1123037	Bacteria	Psychroserpens burtonensis DSM 12212	GCF_000425305.1	Absent
1123042	Bacteria	Photorhabdus stackebrandtii	GCF_011189495.1	Absent
1123043	Bacteria	Telmatocola sphagniphila	GCF_018398935.1	Absent
1123052	Bacteria	Rathayibacter toxicus DSM 7488	GCF_000425325.1	Absent
1123053	Bacteria	Rheinheimera baltica DSM 14885	GCF_000425345.1	Absent
1123054	Bacteria	Rheinheimera perlucida DSM 18276	GCF_000382165.1	Absent
1123055	Bacteria	Pararheinheimera texasensis DSM 17496	GCF_000711985.1	Absent
1123057	Bacteria	Rhodonellum psychrophilum GCM71 = DSM 17998	GCF_000381545.1	Absent
1123058	Bacteria	Riemerella columbina DSM 16469	GCF_000374405.1	Absent
1123059	Bacteria	Robiginitomaculum antarcticum DSM 21748	GCF_000365025.1	Absent
1123060	Bacteria	Roseomonas aerilata DSM 19363	GCF_000711725.1	Absent
1123062	Bacteria	Roseomonas stagni DSM 19981	GCF_900114315.1	Absent
1123065	Bacteria	Ruania albidiflava DSM 18029	GCF_000421225.1	Absent
1123069	Bacteria	Rubellimicrobium thermophilum DSM 16684	GCF_000442315.1	Absent
1123070	Bacteria	Rubritalea marina DSM 17716	GCF_000378105.1	Absent
1123071	Bacteria	Rubritalea squalenifaciens DSM 18772	GCF_900141815.1	Absent
1123072	Bacteria	Rubritepida flocculans DSM 14296	GCF_000425365.1	Absent
1123073	Bacteria	Rudaea cellulosilytica DSM 22992	GCF_000378125.1	Absent
1123075	Bacteria	Ruminococcus gauvreauii DSM 19829	GCF_000425525.1	Absent
1123077	Bacteria	Runella limosa DSM 17973	GCF_000482465.1	Absent
1123078	Bacteria	Runella zeae DSM 19591	GCF_000423565.1	Absent
1123226	Bacteria	Saccharibacillus kuerlensis DSM 22868	GCF_000378145.1	Absent
1123227	Bacteria	Saccharibacter floricola DSM 15669	GCF_000378165.1	Absent
1123228	Bacteria	Saccharospirillum impatiens DSM 12546	GCF_000423605.1	Absent
1123229	Bacteria	Salinarimonas rosea DSM 21201	GCF_000429045.1	Absent
1123230	Bacteria	Salinicoccus albus DSM 19776	GCF_000385175.1	Absent
1123231	Bacteria	Salinicoccus alkaliphilus DSM 16010	GCF_900142805.1	Absent
1123233	Bacteria	Salinicoccus luteus DSM 17002	GCF_000712035.1	Absent
1123234	Bacteria	Salinimicrobium terrae DSM 17865	GCF_000424665.1	Absent
1123235	Bacteria	Salinimicrobium xinjiangense DSM 19287	GCF_000423585.1	Absent
1123236	Bacteria	Salinimonas chungwhensis DSM 16280	GCF_000378185.1	Absent
1123237	Bacteria	Salipiger mucosus DSM 16094	GCF_000442255.1	Absent
1123239	Bacteria	Salsuginibacillus kocurii DSM 18087	GCF_000377705.1	Absent
1123240	Bacteria	Sandarakinorhabdus limnophila DSM 17366	GCF_000420765.1	Absent
1123241	Bacteria	Nakamurella lactea DSM 19367	GCF_000426645.1	Absent
1123242	Bacteria	Schlesneria paludicola DSM 18645	GCF_000255655.1	Absent
1123243	Bacteria	Schwartzia succinivorans DSM 10502	GCF_900129225.1	Absent
1123244	Bacteria	Sciscionella marina DSM 45152	GCF_000379465.1	Absent
1123245	Bacteria	Sedimentibacter hydroxybenzoicus DSM 7310	GCF_013403245.1	Absent
1123247	Bacteria	Sediminimonas qiaohouensis DSM 21189	GCF_000423645.1	Absent
1123248	Bacteria	Segetibacter koreensis DSM 18137	GCF_000374045.1	Absent
1123249	Bacteria	Selenomonas artemidis DSM 19719	GCF_000426665.1	Absent
1123250	Bacteria	Selenomonas bovis DSM 23594	GCF_000381005.1	Absent
1123251	Bacteria	Serinicoccus marinus DSM 15273	GCF_000421245.1	Absent
1123252	Bacteria	Shimazuella kribbensis DSM 45090	GCF_000428065.1	Absent
1123253	Bacteria	Silanimonas lenta DSM 16282	GCF_000429065.1	Absent
1123255	Bacteria	Simplicispira psychrophila DSM 11588	GCF_000688255.1	Absent
1123256	Bacteria	Solimonas variicoloris DSM 15731	GCF_000382285.1	Absent
1123257	Bacteria	Solimonas flava DSM 18980	GCF_000426685.1	Absent
1123258	Bacteria	Smaragdicoccus niigatensis DSM 44881 = NBRC 103563	GCF_000380645.1	Absent
1123261	Bacteria	Solimonas soli DSM 21787	GCF_000474945.1	Absent
1123262	Bacteria	Solirubrobacter soli DSM 22325	GCF_000423665.1	Absent
1123263	Bacteria	Solobacterium moorei DSM 22971	GCF_000425005.1	Absent
1123265	Bacteria	Sphingobacterium thalpophilum DSM 11723	GCF_000686625.1	Absent
1123267	Bacteria	Sphingomonas astaxanthinifaciens DSM 22298	GCF_000711715.1	Absent
1123268	Bacteria	Sphingomonas jaspsi DSM 18422	GCF_000585415.1	Absent
1123269	Bacteria	Sphingomonas sanxanigenens DSM 19645 = NX02	GCF_000512205.2	Absent
1123270	Bacteria	Novosphingopyxis baekryungensis DSM 16222	GCF_000420305.1	Absent
1123272	Bacteria	Parasphingorhabdus marina DSM 22363	GCF_900128895.1	Absent
1123274	Bacteria	Sediminispirochaeta bajacaliforniensis DSM 16054	GCF_000378205.1	Absent
1123275	Bacteria	Spirochaeta cellobiosiphila DSM 17781	GCF_000426705.1	Absent
1123276	Bacteria	Spirosoma luteum DSM 19990	GCF_000374065.1	Absent
1123277	Bacteria	Spirosoma panaciterrae DSM 21099	GCF_000374025.1	Absent
1123278	Bacteria	Spirosoma spitsbergense DSM 19989	GCF_000374085.1	Absent
1123279	Bacteria	Spongiibacter tropicus DSM 19543	GCF_000420325.1	Absent
1123281	Bacteria	Sporanaerobacter acetigenes DSM 13106	GCF_900130025.1	Absent
1123282	Bacteria	Sporobacter termitidis DSM 10068	GCF_900130065.1	Absent
1123284	Bacteria	Sporolactobacillus vineae DSM 21990 = SL153	GCF_000246965.1	Absent
1123285	Bacteria	Sporolituus thermophilus DSM 23256	GCF_900102435.1	Absent
1123286	Bacteria	Sporomusa acidovorans DSM 3132	GCF_002257695.1	Absent
1123288	Bacteria	Sporomusa ovata DSM 2662	GCF_000423685.1	Absent
1123289	Bacteria	Sporomusa silvacetica DSM 10669	GCF_002257705.1	Absent
1123290	Bacteria	Sporosarcina ureae DSM 2281	GCF_000425545.1	Absent
1123291	Bacteria	Pelosinus propionicus DSM 13327	GCF_900114615.1	Absent
1123294	Bacteria	Stappia stellulata DSM 5886	GCF_000423705.1	Absent
1123296	Bacteria	Stenoxybacter acetivorans DSM 19021	GCF_000745895.1	Absent
1123298	Bacteria	Streptococcus caballi DSM 19004	GCF_000379985.1	Absent
1123299	Bacteria	Streptococcus castoreus DSM 17536	GCF_000425025.1	Absent
1123300	Bacteria	Streptococcus devriesei DSM 19639	GCF_000423725.1	Absent
1123301	Bacteria	Streptococcus didelphis DSM 15616	GCF_000380005.1	Absent
1123302	Bacteria	Streptococcus entericus DSM 14446	GCF_000380025.1	Absent
1123303	Bacteria	Streptococcus ferus DSM 20646	GCF_000372425.1	Absent
1123304	Bacteria	Streptococcus henryi DSM 19005	GCF_000376985.1	Absent
1123305	Bacteria	Streptococcus hyovaginalis DSM 12219	GCF_000420785.1	Absent
1123306	Bacteria	Streptococcus marimammalium DSM 18627	GCF_000380045.1	Absent
1123307	Bacteria	Streptococcus massiliensis DSM 18628	GCF_000380065.1	Absent
1123308	Bacteria	Streptococcus merionis DSM 19192	GCF_000380085.1	Absent
1123309	Bacteria	Streptococcus minor DSM 17118	GCF_000377005.1	Absent
112331	Bacteria	Planomicrobium koreense	GCF_014202615.1	Absent
1123310	Bacteria	Streptococcus mutans DSM 20523	GCF_000375505.1	Absent
1123311	Bacteria	Streptococcus orisratti DSM 15617	GCF_000380105.1	Absent
1123312	Bacteria	Streptococcus ovis DSM 16829	GCF_000380125.1	Absent
1123313	Bacteria	Faecalicoccus pleomorphus DSM 20574	GCF_000420345.1	Absent
1123314	Bacteria	Streptococcus plurextorum DSM 22810	GCF_000423745.1	Absent
1123315	Bacteria	Streptococcus porci DSM 23759	GCF_000423765.1	Absent
1123316	Bacteria	Streptococcus pyogenes DSM 20565	GCF_000421785.1	Absent
1123317	Bacteria	Streptococcus sobrinus DSM 20742 = ATCC 33478	GCF_000439045.1	Absent
1123318	Bacteria	Streptococcus thoraltensis DSM 12221	GCF_000380145.1	Absent
1123319	Bacteria	Streptomyces flavidovirens DSM 40150	GCF_000429085.1	Absent
1123320	Bacteria	Embleya scabrispora DSM 41855	GCF_000372745.1	Absent
1123321	Bacteria	Streptomyces sulphureus DSM 40104	GCF_000381025.1	Absent
1123322	Bacteria	Streptomyces vitaminophilus DSM 41686	GCF_000380165.1	Absent
1123323	Bacteria	Succiniclasticum ruminis DSM 9236	GCF_900112895.1	Absent
1123324	Bacteria	Succinivibrio dextrinosolvens DSM 3072	GCF_900167015.1	Absent
1123325	Bacteria	Sulfurihydrogenibium subterraneum DSM 15120	GCF_000619805.1	Absent
1123326	Bacteria	Sulfurospirillum arcachonense DSM 9755	GCF_000597725.1	Absent
1123347	Bacteria	Tenacibaculum ovolyticum DSM 18103	GCF_000430545.1	Absent
1123349	Bacteria	Tepidibacter formicigenes DSM 15518	GCF_900142235.1	Absent
1123350	Bacteria	Tepidibacter thalassicus DSM 15285	GCF_900129915.1	Absent
1123352	Bacteria	Tepidimicrobium xylanilyticum	GCF_900106765.1	Absent
1123354	Bacteria	Tepidiphilus margaritifer DSM 15129	GCF_000425565.1	Absent
1123355	Bacteria	Terasakiella pusilla DSM 6293	GCF_000688235.1	Absent
1123356	Bacteria	Terrimonas ferruginea DSM 30193	GCF_000425585.1	Absent
1123357	Bacteria	Tessaracoccus bendigoensis DSM 12906	GCF_900141915.1	Absent
1123358	Bacteria	Tetragenococcus halophilus subsp. halophilus DSM 20339	GCF_003841405.1	Absent
1123359	Bacteria	Tetragenococcus muriaticus DSM 15685	GCF_000423785.1	Absent
1123360	Bacteria	Litoreibacter arenae DSM 19593	GCF_000442275.2	Absent
1123361	Bacteria	Thalassobacter stenotrophicus DSM 16310	GCF_900141945.1	Absent
1123362	Bacteria	Thalassobaculum litoreum DSM 18839	GCF_900102465.1	Absent
1123364	Bacteria	Thalassobaculum salexigens DSM 19539	GCF_000423805.1	Absent
1123365	Bacteria	Thalassospira lucentensis MCCC 1A00383 = DSM 14000	GCF_000421265.1	Absent
1123366	Bacteria	Thalassospira xiamenensis M-5 = DSM 17429	GCF_000300235.2	Absent
1123367	Bacteria	Thauera linaloolentis 47Lol = DSM 12138	GCF_000310205.1	Absent
1123368	Bacteria	Thermithiobacillus tepidarius DSM 3134	GCF_000423825.1	Absent
1123369	Bacteria	Thermoanaerobacter uzonensis DSM 18761	GCF_900129115.1	Absent
1123371	Bacteria	Thermodesulfatator atlanticus DSM 21156	GCF_000421585.1	Absent
1123372	Bacteria	Thermodesulfobacterium hveragerdense DSM 12571	GCF_000423845.1	Absent
1123373	Bacteria	Thermodesulfobacterium thermophilum DSM 1276	GCF_000421605.1	Absent
1123375	Bacteria	Thermodesulfovibrio islandicus DSM 12570	GCF_000482825.1	Absent
1123376	Bacteria	Thermodesulfovibrio thiophilus DSM 17215	GCF_000423865.1	Absent
1123377	Bacteria	Thermomonas fusca DSM 15424	GCF_000423885.1	Absent
1123380	Bacteria	Thermosipho atlanticus DSM 15807	GCF_900129985.1	Absent
1123382	Bacteria	Thermosyntropha lipolytica DSM 11003	GCF_900129805.1	Absent
1123383	Bacteria	Pseudothermotoga elfii DSM 9442 = NBRC 107921	GCF_000504085.1	Absent
1123384	Bacteria	Pseudothermotoga hypogea DSM 11164 = NBRC 106472	GCF_000504105.1	Absent
1123386	Bacteria	Thermus antranikianii DSM 12462	GCF_000423905.1	Absent
1123388	Bacteria	Thermus igniterrae ATCC 700962	GCF_000376265.1	Absent
1123389	Bacteria	Thermus islandicus DSM 21543	GCF_000421625.1	Absent
1123390	Bacteria	Thermus oshimai DSM 12092	GCF_000373145.1	Absent
1123391	Bacteria	Thermus scotoductus DSM 8553	GCF_000381045.1	Absent
1123392	Bacteria	Thiobacillus denitrificans DSM 12475	GCF_000376425.1	Absent
1123393	Bacteria	Thiobacillus thioparus DSM 505	GCF_000373385.1	Absent
1123397	Bacteria	Thiohalospira halophila DSM 15071	GCF_900112605.1	Absent
1123399	Bacteria	Thiolinea disciformis DSM 14473	GCF_000371925.1	Absent
1123400	Bacteria	Thiofilum flexile DSM 14609	GCF_000380185.1	Absent
1123401	Bacteria	Thiothrix lacustris DSM 21227	GCF_000621325.1	Absent
1123402	Bacteria	Thorsellia anophelis DSM 18579	GCF_900111395.1	Absent
1123403	Bacteria	Tissierella creatinophila DSM 6911	GCF_001940565.1	Absent
1123404	Bacteria	Tissierella praeacuta DSM 18095	GCF_900128955.1	Absent
1123405	Bacteria	Tuberibacillus calidus DSM 17572	GCF_000430685.1	Absent
1123487	Bacteria	Uliginosibacterium gangwonense DSM 18521	GCF_000373965.1	Absent
1123488	Bacteria	Varibaculum cambriense DSM 15806	GCF_000420065.1	Absent
1123489	Bacteria	Veillonella magna DSM 19857	GCF_000428745.1	Absent
1123490	Bacteria	Veillonella montpellierensis DSM 17217	GCF_000426745.1	Absent
1123491	Bacteria	Vibrio cincinnatiensis DSM 19608	GCF_900167345.1	Absent
1123492	Bacteria	Vibrio gazogenes DSM 21264 = NBRC 103151	GCF_900129185.1	Absent
1123493	Bacteria	Vibrio litoralis DSM 17657	GCF_000426765.1	Absent
1123494	Bacteria	Vibrio pacinii DSM 19139	GCF_000711795.1	Absent
1123497	Bacteria	Vibrio rhizosphaerae DSM 18581	GCF_000711805.1	Absent
1123498	Bacteria	Vibrio ruber DSM 16370	GCF_900163965.1	Absent
1123499	Bacteria	Vitreoscilla stercoraria DSM 513	GCF_000382305.1	Absent
1123500	Bacteria	Weissella halotolerans DSM 20190	GCF_000420365.1	Absent
1123501	Bacteria	Wenxinia marina DSM 24838	GCF_000379485.1	Absent
1123502	Bacteria	Wohlfahrtiimonas chitiniclastica DSM 18708	GCF_000375345.1	Absent
1123503	Bacteria	Woodsholea maritima DSM 17123	GCF_000382325.1	Absent
1123504	Bacteria	Xenophilus azovorans DSM 13620	GCF_000745855.1	Absent
1123507	Bacteria	Yaniella halotolerans DSM 15476	GCF_000420805.1	Absent
1123508	Bacteria	Zavarzinella formosa DSM 19928	GCF_000255705.1	Absent
1123509	Bacteria	Zooshikella ganghwensis DSM 15267	GCF_000428585.1	Absent
1123510	Bacteria	Zymobacter palmae DSM 10491	GCF_000620025.1	Absent
1123511	Bacteria	Propionispira raffinosivorans DSM 20765	GCF_000381065.1	Absent
1123513	Bacteria	Hydrogenovibrio marinus DSM 11271	GCF_000711315.1	Absent
1123514	Bacteria	Thiomicrorhabdus arctica DSM 13458	GCF_000381085.1	Absent
1123515	Bacteria	Thiomicrorhabdus chilensis DSM 12352	GCF_000483485.1	Absent
1123516	Bacteria	Hydrogenovibrio halophilus DSM 15072	GCF_000384235.1	Absent
1123517	Bacteria	Thiomicrospira pelophila DSM 1534	GCF_000711195.1	Absent
1123687	Bacteria	Lacticaseibacillus porcinae	GCF_003946305.1	Absent
1123721	Bacteria	Weissella koreensis KCTC 3621	GCF_000277645.1	Absent
1123755	Bacteria	Yoonia litorea	GCF_900114675.1	Absent
1123756	Bacteria	Marivita geojedonensis	GCF_002115805.1	Absent
112413	Bacteria	Amycolatopsis rubida	GCF_900115345.1	Absent
1124188	Bacteria	Flavobacterium fontis	GCF_900129405.1	Absent
1124743	Bacteria	Kribbella soli	GCF_004331345.1	Absent
1124744	Bacteria	Kribbella sindirgiensis	GCF_004331435.1	Absent
1124761	Bacteria	Nonomuraea muscovyensis	GCF_014207745.1	Absent
1124780	Bacteria	Nafulsella turpanensis ZLM-10	GCF_000346615.1	Absent
1124835	Bacteria	Chryseobacterium carnipullorum	GCF_003815695.1	Absent
1124983	Bacteria	Pseudomonas protegens CHA0	GCF_000397205.1	Absent
1125411	Bacteria	Candidatus Pseudothioglobus singularis PS1	GCF_001281385.1	Absent
1125630	Bacteria	Klebsiella pneumoniae subsp. pneumoniae HS11286	GCF_000240185.1	Absent
1125699	Bacteria	Treponema maltophilum ATCC 51939	GCF_000413055.1	Absent
1125700	Bacteria	Treponema medium ATCC 700293	GCF_000413035.1	Absent
1125702	Bacteria	Treponema vincentii F0403	GCF_000412995.1	Absent
1125725	Bacteria	Treponema socranskii subsp. socranskii VPI DR56BR1116 = ATCC 35536	GCF_000468115.1	Absent
1125747	Bacteria	Paraglaciecola agarilytica NO2	GCF_000314935.1	Absent
1125779	Bacteria	Corynebacterium pyruviciproducens ATCC BAA-1742	GCF_000411375.1	Absent
1125847	Bacteria	Pseudorhizobium banfieldiae	GCF_000967425.1	Absent
1125863	Bacteria	Deferrisoma camini S3R1	GCF_000526155.1	Absent
1125876	Bacteria	Chryseobacterium frigidisoli	GCF_900113805.1	Absent
1125966	Bacteria	Polycladomyces abyssicola	GCF_018326425.1	Absent
1125967	Bacteria	Brevibacillus fulvus	GCF_016908525.1	Absent
1125971	Bacteria	Amycolatopsis orientalis DSM 40040 = KCTC 9412	GCF_000478275.1	Absent
1125972	Bacteria	Amycolatopsis alba DSM 44262	GCF_000384215.1	Absent
1126833	Bacteria	Paenibacillus beijingensis	GCF_000961095.1	Absent
1127134	Bacteria	Nocardia cyriacigeorgica GUH-2	GCF_000284035.1	Absent
1127673	Bacteria	Aliiglaciecola lipolytica E3	GCF_000314975.1	Absent
1127696	Bacteria	Porphyromonas catoniae F0037	GCF_000318215.2	Absent
1127699	Bacteria	Prevotella saccharolytica F0055	GCF_000318195.2	Absent
1128111	Bacteria	Veillonella atypica KON	GCF_000318355.2	Absent
1128288	Bacteria	Bradyrhizobium liaoningense CCBAU 83689	GCF_000261665.1	Absent
1128330	Bacteria	Sinorhizobium fredii CCBAU 25509	GCF_003177055.1	Absent
1128398	Bacteria	Gottschalkia acidurici 9a	GCF_000299355.1	Absent
1128664	Bacteria	Amycolatopsis cihanbeyliensis	GCF_006715045.1	Absent
1128665	Bacteria	Lentzea nigeriaca	GCF_016907955.1	Absent
1128670	Bacteria	Microvirga makkahensis	GCF_009830105.1	Absent
1128671	Bacteria	Microvirga arabica	GCF_016811235.1	Absent
1128676	Bacteria	Pseudonocardia hierapolitana	GCF_007994075.1	Absent
1128677	Bacteria	Saccharomonospora amisosensis	GCF_011761185.1	Absent
1128912	Bacteria	Paraglaciecola mesophila KMM 241	GCF_000315015.1	Absent
1128970	Bacteria	Flavobacterium noncentrifugens	GCF_007992475.1	Absent
112900	Bacteria	Sporomusa acidovorans	GCF_900101845.1	Absent
112901	Bacteria	Sporomusa malonica	GCF_900176355.1	Absent
112903	Bacteria	Propionispora vibrioides	GCF_900110485.1	Absent
112904	Bacteria	Enterococcus villorum	GCF_007990225.1	Absent
1129133	Bacteria	Sphingopyxis italica	GCF_011926545.1	Absent
1129368	Bacteria	Spiroplasma melliferum IPMB4A	GCF_000328865.1	Absent
1129374	Bacteria	Alishewanella jeotgali KCTC 22429	GCF_000245735.1	Absent
1129793	Bacteria	Paraglaciecola polaris LMG 21857	GCF_000315055.1	Absent
1129794	Bacteria	Paraglaciecola psychrophila 170	GCF_000315075.1	Absent
1129897	Bacteria	Nitrolancea hollandica Lb	GCF_000297255.1	Absent
1130046	Bacteria	Oceanivirga miroungae	GCF_902505095.1	Absent
1130080	Bacteria	Alkalibacterium gilvum	GCF_900109085.1	Absent
1130819	Bacteria	Lysinibacillus mangiferihumi	GCF_003049665.1	Absent
113107	Bacteria	Streptococcus australis	GCF_004125815.1	Absent
1131292	Bacteria	Enterococcus ureilyticus	GCF_001730315.1	Absent
1131553	Bacteria	Nitrosomonas cryotolerans ATCC 49181	GCF_900143275.1	Absent
1131567	Bacteria	Undibacterium squillarum	GCF_014652435.1	Absent
1131730	Bacteria	Bacillus vireti LMG 21834	GCF_000508325.2	Absent
1131731	Bacteria	Bacillus azotoformans LMG 9581	GCF_000307855.1	Absent
1132028	Bacteria	Chromatocurvus halotolerans	GCF_003428685.1	Absent
1132417	Bacteria	Sphingobium cupriresistens	GCF_004152865.1	Absent
1132443	Bacteria	Methylosarcina fibrata AML-C10	GCF_000372865.1	Absent
1132444	Bacteria	Methylocystis rosea SV97	GCF_000372845.1	Absent
113268	Bacteria	Bathymodiolus platifrons methanotrophic gill symbiont	GCF_002189065.1	Absent
113269	Bacteria	Bathymodiolus japonicus methanotrophic gill symbiont	GCF_019721995.1	Absent
1133106	Bacteria	Plasticicumulans lactativorans	GCF_004341245.1	Absent
1133319	Bacteria	Bacteroides reticulotermitis	GCF_014196955.1	Absent
1133344	Bacteria	Hansschlegelia beijingensis	GCF_014196425.1	Absent
1133546	Bacteria	Luteimicrobium xylanilyticum	GCF_009429125.1	Absent
113355	Bacteria	Geminocystis herdmanii PCC 6308	GCF_000332235.1	Absent
1133559	Bacteria	Marinicauda pacifica	GCF_004793635.1	Absent
1133569	Bacteria	Lactobacillus vini DSM 20605	GCF_000255495.1	Absent
1134406	Bacteria	Ornatilinea apprima	GCF_001306115.1	Absent
1134413	Bacteria	Alkalihalobacillus ligniniphilus	GCF_000334155.1	Absent
1134435	Bacteria	Thauera humireducens	GCF_001051995.2	Absent
1134454	Bacteria	Cutibacterium acnes HL096PA1	GCF_000376705.1	Absent
1134510	Bacteria	Bartonella koehlerae C-29	GCF_000706625.1	Absent
1134687	Bacteria	Klebsiella michiganensis	GCF_002925905.1	Absent
1134912	Bacteria	Methylocystis parvus OBBP	GCF_000283235.1	Absent
113557	Bacteria	Lacticaseibacillus paracasei subsp. tolerans	GCF_007989185.1	Absent
113559	Bacteria	Actinoplanes campanulatus	GCF_014191935.1	Absent
113560	Bacteria	Actinoplanes consettensis	GCF_018332715.1	Absent
113561	Bacteria	Actinoplanes deccanensis	GCF_016862115.1	Absent
113562	Bacteria	Actinoplanes derwentensis	GCF_016862135.1	Absent
113563	Bacteria	Actinoplanes durhamensis	GCF_016862175.1	Absent
113564	Bacteria	Actinoplanes ferrugineus	GCF_016862195.1	Absent
113566	Bacteria	Actinoplanes humidus	GCF_016862215.1	Absent
113567	Bacteria	Actinoplanes italicus	GCF_003001815.1	Absent
113568	Bacteria	Actinoplanes lobatus	GCF_014205215.1	Absent
113570	Bacteria	Actinoplanes palleronii	GCF_016862315.1	Absent
113571	Bacteria	Actinoplanes rectilineatus	GCF_000962825.1	Absent
1135990	Bacteria	Pseudomonas sagittaria	GCF_900115715.1	Absent
1136135	Bacteria	Rhizobium azibense	GCF_004342325.1	Absent
1136497	Bacteria	Brevibacterium siliguriense	GCF_900105315.1	Absent
1136880	Bacteria	Mycobacterium pseudoshottsii JCM 15466	GCF_001515365.1	Absent
1136941	Bacteria	Gordonia phthalatica	GCF_001305675.1	Absent
1137260	Bacteria	Salinispora pacifica CNR114	GCF_000514775.1	Absent
1137263	Bacteria	Salinispora fenicalii	GCF_000514815.1	Absent
1137280	Bacteria	Marinobacter nitratireducens	GCF_000708045.1	Absent
1137281	Bacteria	Xanthomarina gelatinilytica	GCF_000348685.1	Absent
1137284	Bacteria	Marinomonas fungiae	GCF_001418205.1	Absent
1137606	Bacteria	Leptospira mayottensis	GCF_003429505.1	Absent
1137780	Bacteria	Polaribacter porphyrae	GCF_002954685.1	Absent
1137799	Bacteria	Endozoicomonas numazuensis	GCF_000722635.1	Absent
1137988	Bacteria	Geodermatophilus tzadiensis	GCF_003002915.1	Absent
1137989	Bacteria	Geodermatophilus normandii	GCF_003182485.1	Absent
1137991	Bacteria	Geodermatophilus siccatus	GCF_900103785.1	Absent
1137993	Bacteria	Geodermatophilus africanus	GCF_900107105.1	Absent
1137994	Bacteria	Geodermatophilus saharensis	GCF_900188205.1	Absent
1138170	Bacteria	Rhizobium aethiopicum	GCF_900094625.1	Absent
1138189	Bacteria	Rhizobium bangladeshense	GCF_017357245.1	Absent
1138190	Bacteria	Rhizobium binae	GCF_017357225.1	Absent
1138194	Bacteria	Rhizobium lentis	GCF_017352135.1	Absent
1138383	Bacteria	Mycobacterium paraintracellulare	GCF_000276825.1	Absent
1138585	Bacteria	Sediminihabitans luteus	GCF_002797595.1	Absent
1138822	Bacteria	Lentilactobacillus curieae	GCF_000785105.2	Absent
1138871	Bacteria	Mycobacterium intracellulare subsp. yongonense 05-1390	GCF_000418535.1	Absent
1139219	Bacteria	Enterococcus dispar ATCC 51266	GCF_000406945.1	Absent
1139996	Bacteria	Enterococcus saccharolyticus subsp. saccharolyticus ATCC 43076	GCF_000407005.1	Absent
114	Bacteria	Gemmata obscuriglobus	GCF_003149495.1	Absent
1140	Bacteria	Synechococcus elongatus PCC 7942 = FACHB-805	GCF_000012525.1	Absent
1140002	Bacteria	Enterococcus avium ATCC 14025	GCF_000406965.1	Absent
1140003	Bacteria	Enterococcus sulfureus ATCC 49903	GCF_000407025.1	Absent
114090	Bacteria	Pediococcus inopinatus	GCF_001438725.1	Absent
1141106	Bacteria	Staphylococcus intermedius NCTC 11048	GCF_000308095.1	Absent
1141221	Bacteria	Chryseobacterium taihuense	GCF_900103755.1	Absent
114136	Bacteria	Paenibacillus jamilae	GCF_001477135.1	Absent
1141647	Bacteria	Nocardia arizonensis	GCF_001310275.1	Absent
1141657	Bacteria	Nocardia vulneris	GCF_000811985.1	Absent
1141660	Bacteria	Providencia sneebia DSM 19967	GCF_000314895.2	Absent
1141662	Bacteria	Providencia burhodogranariea DSM 19968	GCF_000314855.2	Absent
1141874	Bacteria	Streptomyces hoynatensis	GCF_003626535.1	Absent
1141878	Bacteria	Deinococcus metalli	GCF_014201805.1	Absent
1141883	Bacteria	Massilia putida	GCF_001941825.1	Absent
1141887	Bacteria	Sphingomonas lenta	GCF_002288825.1	Absent
1141889	Bacteria	Sphingomonas spermidinifaciens	GCF_002351485.1	Absent
1141890	Bacteria	Sphingomonas guangdongensis	GCF_900199185.1	Absent
1142394	Bacteria	Phycisphaera mikurensis NBRC 102666	GCF_000284115.1	Absent
114249	Bacteria	Tepidimonas ignava	GCF_004342625.1	Absent
1142511	Bacteria	Wigglesworthia glossinidia endosymbiont of Glossina morsitans morsitans (Yale colony)	GCF_000247565.1	Absent
1143323	Bacteria	Chlamydia gallinacea 08-1274/3	GCF_000471025.2	Absent
1143711	Bacteria	Paenibacillus frigoriresistens	GCF_013266765.1	Absent
114404	Bacteria	Sphingomonas fennica	GCF_003034225.1	Absent
1144275	Bacteria	Corallococcus coralloides DSM 2259	GCF_000255295.1	Absent
1144280	Bacteria	Rickettsia sibirica subsp. mongolitimonae HA-91	GCF_000247625.1	Absent
1144316	Bacteria	Chryseobacterium populi	GCF_000282115.1	Absent
1144477	Bacteria	Pseudophaeobacter leonis	GCF_002087335.1	Absent
1144478	Bacteria	Halomonas lionensis	GCF_002087295.1	Absent
1144547	Bacteria	Actinoplanes hulinensis	GCF_019429605.1	Absent
1144548	Bacteria	Micromonospora phaseoli	GCF_003253475.1	Absent
1144553	Bacteria	Nonomuraea solani	GCF_900108335.1	Absent
1144618	Bacteria	Allonocardiopsis opalescens	GCF_003002095.1	Absent
1144680	Bacteria	Luteolibacter yonseiensis	GCF_016595465.1	Absent
1144748	Bacteria	Kangiella sediminilitoris	GCF_001708405.1	Absent
1144750	Bacteria	Olleya namhaensis	GCF_900114005.1	Absent
1144873	Bacteria	Paludibacterium purpuratum	GCF_004363805.1	Absent
1144888	Bacteria	Rickettsia helvetica C9P9	GCF_000255355.1	Absent
1145106	Bacteria	Sphingobacterium detergens	GCF_003610355.1	Absent
114527	Bacteria	Mogibacterium diversum	GCF_002998925.1	Absent
1145276	Bacteria	Lysinibacillus varians	GCF_000600105.1	Absent
114686	Bacteria	Streptomyces phaeoluteigriseus	GCF_001896135.2	Absent
114695	Bacteria	Streptomyces asiaticus	GCF_018138715.1	Absent
114696	Bacteria	Streptomyces cangkringensis	GCF_019059395.1	Absent
114698	Bacteria	Streptomyces javensis	GCF_016103505.1	Absent
114699	Bacteria	Streptomyces rhizosphaericus	GCF_017942185.1	Absent
114700	Bacteria	Streptomyces indonesiensis	GCF_018138705.1	Absent
1147123	Bacteria	Caloramator quimbayensis	GCF_900167605.1	Absent
1147128	Bacteria	Bifidobacterium asteroides PRL2011	GCF_000304215.1	Absent
1147161	Bacteria	Bacillus subtilis subsp. subtilis 6051-HGW	GCF_000344745.1	Absent
1147786	Bacteria	Pseudomonas mandelii JR-1	GCF_000257545.3	Absent
1148157	Bacteria	Acinetobacter oleivorans	GCF_000836035.1	Absent
1148509	Bacteria	Pseudomonas prosekii	GCF_900105155.1	Absent
114880	Bacteria	Mycoplasma columbinasale	GCF_900660705.1	Absent
114881	Bacteria	Mycoplasma columbinum	GCF_900660685.1	Absent
114885	Bacteria	Mycoplasma maculosum	GCF_900660665.1	Absent
1149133	Bacteria	Pseudomonas furukawaii	GCF_000262065.2	Absent
114975	Bacteria	Sporosarcina aquimarina	GCF_019748715.1	Absent
1149773	Bacteria	Phyllobacterium endophyticum	GCF_003010935.1	Absent
1149865	Bacteria	Pedobacter agri PB92	GCF_000258495.1	Absent
1150112	Bacteria	Myroides guanonis	GCF_900114085.1	Absent
1150157	Bacteria	Bacillus bingmayongensis	GCF_000299035.1	Absent
1150298	Bacteria	Fusicatenibacter saccharivorans	GCF_015557635.1	Absent
1150368	Bacteria	Sinomicrobium oceani	GCF_900119185.1	Absent
1150423	Bacteria	Bifidobacterium dentium JCM 1195 = DSM 20436	GCF_000771725.1	Absent
1150460	Bacteria	Bifidobacterium catenulatum subsp. kashiwanohense JCM 15439 = DSM 21854	GCF_000741605.1	Absent
1150461	Bacteria	Bifidobacterium scardovii JCM 12489 = DSM 13734	GCF_000770985.1	Absent
1150468	Bacteria	Scardovia inopinata JCM 12537	GCF_001042695.1	Absent
1150469	Bacteria	Pararhodospirillum photometricum DSM 122	GCF_000284415.1	Absent
1150474	Bacteria	Mesoaciditoga lauensis cd-1655R = DSM 25116	GCF_000745455.1	Absent
1150600	Bacteria	Arcticibacter svalbardensis MN12-7	GCF_000403135.1	Absent
1150621	Bacteria	Sulfurospirillum multivorans DSM 12446	GCF_000568815.1	Absent
1150625	Bacteria	Bacillus coahuilensis p1.1.43	GCF_001516895.1	Absent
1150626	Bacteria	Magnetospirillum molischianum DSM 120	GCF_000294655.1	Absent
1150864	Bacteria	Micromonospora lupini str. Lupac 08	GCF_000297395.2	Absent
1150948	Bacteria	Wolbachia endosymbiont of Glossina morsitans morsitans	GCF_000689175.1	Absent
1151742	Bacteria	Lactococcus taiwanensis	GCF_014905395.1	Absent
115433	Bacteria	Amycolatopsis sacchari	GCF_900114035.1	Absent
1154756	Bacteria	Serratia inhibens PRI-2C	GCF_000261045.2	Absent
1154758	Bacteria	Pseudomonas avellanae BPIC 631	GCF_000302915.1	Absent
1155073	Bacteria	Enterococcus diestrammenae	GCF_009933255.1	Absent
1155073	Bacteria	Enterococcus diestrammenae	GCF_016908885.1	Absent
115545	Bacteria	Pasteurella multocida subsp. septica	GCF_900454845.1	Absent
1155476	Bacteria	Aurantiacibacter odishensis	GCF_003605195.1	Absent
115551	Bacteria	Halomonas neptunia	GCF_019903445.1	Absent
115553	Bacteria	Halomonas sulfidaeris	GCF_003298795.1	Absent
115555	Bacteria	Halomonas axialensis	GCF_001576535.1	Absent
115561	Bacteria	Halomonas hydrothermalis	GCF_011399095.1	Absent
1155689	Bacteria	Psychroflexus salarius	GCF_900129035.1	Absent
1155722	Bacteria	Roseovarius litoreus	GCF_900142765.1	Absent
1155944	Bacteria	Marininema halotolerans	GCF_900116235.1	Absent
1155954	Bacteria	Paenibacillus maysiensis	GCF_000520815.1	Absent
1156355	Bacteria	Paenibacillus taihuensis	GCF_003386535.1	Absent
1156395	Bacteria	Dissulfuribacter thermophilus	GCF_001687335.1	Absent
1156417	Bacteria	Caloranaerobacter azorensis H53214	GCF_000761095.1	Absent
1156935	Bacteria	Agrobacterium albertimagni AOL15	GCF_000300855.1	Absent
1156937	Bacteria	Methylacidiphilum fumariolicum SolV	GCF_000297415.1	Absent
1156940	Bacteria	Xanthomonas citri pv. mangiferaeindicae LMG 941	GCF_000263335.1	Absent
1156985	Bacteria	Epibacterium ulvae	GCF_002796795.1	Absent
1156986	Bacteria	Diplorickettsia massiliensis 20B	GCF_000257395.1	Absent
1157490	Bacteria	Tumebacillus flagellatus	GCF_000714935.1	Absent
1157498	Bacteria	Micromonospora fiedleri	GCF_016774385.1	Absent
115783	Bacteria	Geobacter thiogenes	GCF_900167465.1	Absent
1157986	Bacteria	Wohlfahrtiimonas larvae	GCF_002006755.1	Absent
1158289	Bacteria	Arsenophonus endosymbiont of Bemisia tabaci Q2	GCF_902713415.1	Absent
1158459	Bacteria	Kosakonia sacchari	GCF_001683395.1	Absent
115852	Bacteria	Chlorobaculum thiosulfatiphilum	GCF_006265165.1	Absent
1158600	Bacteria	Enterococcus faecium ATCC 8459 = NRRL B-2354	GCF_000336405.1	Absent
1158601	Bacteria	Enterococcus malodoratus ATCC 43197	GCF_000393875.1	Absent
1158602	Bacteria	Enterococcus raffinosus ATCC 49464	GCF_000407525.1	Absent
1158603	Bacteria	Enterococcus casseliflavus ATCC 49996	GCF_000393915.1	Absent
1158604	Bacteria	Enterococcus villorum ATCC 700913	GCF_000393935.1	Absent
1158606	Bacteria	Enterococcus asini ATCC 700915	GCF_000393955.1	Absent
1158607	Bacteria	Enterococcus pallens ATCC BAA-351	GCF_000393975.1	Absent
1158608	Bacteria	Enterococcus haemoperoxidus ATCC BAA-382	GCF_000393995.1	Absent
1158609	Bacteria	Enterococcus moraviensis ATCC BAA-383	GCF_000394015.1	Absent
1158610	Bacteria	Enterococcus phoeniculicola ATCC BAA-412	GCF_000394035.1	Absent
1158612	Bacteria	Enterococcus caccae ATCC BAA-1240	GCF_000394055.1	Absent
1158614	Bacteria	Enterococcus gilvus ATCC BAA-350	GCF_000394615.1	Absent
115862	Bacteria	Mycobacterium tuberculosis variant caprae	GCF_002982225.1	Absent
1158996	Bacteria	Paraliobacillus salinarum	GCF_014083865.1	Absent
1159016	Bacteria	Flavobacterium marinum	GCF_900108395.1	Absent
1159017	Bacteria	Pseudidiomarina indica	GCF_900104245.1	Absent
1159197	Bacteria	Mycoplasma gallisepticum VA94_7994-1-7P	GCF_000286675.1	Absent
1159213	Bacteria	Peptostreptococcus canis	GCF_014229965.1	Absent
1159327	Bacteria	Pontimonas salivibrio	GCF_002950575.1	Absent
1159491	Bacteria	Cronobacter malonaticus LMG 23826	GCF_000409305.1	Absent
1159496	Bacteria	Cronobacter dublinensis subsp. lactaridi LMG 23825	GCF_000409345.1	Absent
1159554	Bacteria	Cronobacter dublinensis subsp. dublinensis LMG 23823	GCF_000409225.1	Absent
1159560	Bacteria	Cronobacter dublinensis subsp. lausannensis LMG 23824	GCF_000409365.1	Absent
1159613	Bacteria	Cronobacter muytjensii ATCC 51329	GCF_000409285.1	Absent
1159752	Bacteria	Enterococcus lemanii	GCF_016909125.1	Absent
115979	Bacteria	Bacillus nealsonii	GCF_002835805.1	Absent
1160091	Bacteria	Alloscardovia macacae	GCF_002259705.1	Absent
1160095	Bacteria	Vagococcus entomophilus	GCF_003987595.1	Absent
1160707	Bacteria	Ureibacillus thermosphaericus str. Thermo-BF	GCF_000284835.1	Absent
1160711	Bacteria	Mycobacterium avium subsp. hominissuis A5	GCF_000696715.1	Absent
1160712	Bacteria	Mycobacterium avium subsp. hominissuis 3388	GCF_000696775.1	Absent
1160718	Bacteria	Streptomyces auratus AGR0001	GCF_000280865.2	Absent
1160719	Bacteria	Cutibacterium granulosum DSM 20700	GCF_000463665.1	Absent
1160721	Bacteria	Ruminococcus bicirculans	GCF_000723465.1	Absent
116085	Bacteria	Coprococcus catus	GCF_003434235.1	Absent
1161099	Bacteria	Corynebacterium appendicis CIP 107643	GCF_900156665.1	Absent
1161202	Bacteria	Erythrobacter colymbi	GCF_002155685.1	Absent
1161401	Bacteria	Euryhalocaulis caribicus	GCF_000412185.1	Absent
116188	Bacteria	Streptomyces coeruleorubidus	GCF_008705135.1	Absent
1161913	Bacteria	Herbaspirillum lusitanum P6-12	GCF_000256565.1	Absent
1161919	Bacteria	Erwinia piriflorinigrans CFBP 5888	GCF_001050515.1	Absent
1162296	Bacteria	Klebsiella pneumoniae subsp. pneumoniae DSM 30104 = JCM 1662 = NBRC 14940	GCF_000281755.1	Absent
1162633	Bacteria	Weissella diestrammenae	GCF_014397255.1	Absent
1162668	Bacteria	Leptospirillum ferrooxidans C2-3	GCF_000284315.1	Absent
1162717	Bacteria	Streptobacillus hongkongensis	GCF_001559795.1	Absent
1162967	Bacteria	Diaminobutyricimonas aerilata	GCF_002797715.1	Absent
1162970	Bacteria	Homoserinimonas aerilata	GCF_006716125.1	Absent
1162980	Bacteria	Cohaesibacter haloalkalitolerans	GCF_003574655.1	Absent
1163398	Bacteria	Pseudomonas donghuensis	GCF_000259195.1	Absent
1163407	Bacteria	Rhodanobacter spathiphylli B39	GCF_000264295.1	Absent
1163408	Bacteria	Rhodanobacter fulvus Jip2	GCF_000264315.1	Absent
1163409	Bacteria	Rhodanobacter thiooxydans LCS2	GCF_000264375.1	Absent
1163617	Bacteria	Sulfuricella denitrificans skB26	GCF_000297055.2	Absent
1163745	Bacteria	Helicobacter cetorum MIT 99-5656	GCF_000259275.1	Absent
1163748	Bacteria	Marinobacter hydrocarbonoclasticus ATCC 49840	GCF_000284615.1	Absent
1164594	Bacteria	Massilia yuzhufengensis	GCF_900112225.1	Absent
1164595	Bacteria	Mycetocola zhadangensis	GCF_003668565.1	Absent
1165094	Bacteria	Richelia intracellularis HH01	GCF_000350105.1	Absent
1165689	Bacteria	Mesorhizobium qingshengii	GCF_900103325.1	Absent
1165852	Bacteria	Melaminivora alkalimesophila	GCF_000282995.1	Absent
1165867	Bacteria	Rhodococcus imtechensis RKJ300 = JCM 13270	GCF_000260815.1	Absent
1166018	Bacteria	Fibrella aestuarina BUZ 2	GCF_000331105.1	Absent
1166073	Bacteria	Aureimonas jatrophae	GCF_014196395.1	Absent
1166078	Bacteria	Aureimonas phyllosphaerae	GCF_014196405.1	Absent
1166257	Bacteria	Pleomorphomonas diazotrophica	GCF_002844595.1	Absent
1166323	Bacteria	Sphingomonas carotinifaciens	GCF_003287395.1	Absent
1166337	Bacteria	Sphingomonas jatrophae	GCF_900113315.1	Absent
1166340	Bacteria	Sphingomonas gellani	GCF_900110035.1	Absent
1166478	Bacteria	Carboxylicivirga mesophila	GCF_018271975.1	Absent
1166482	Bacteria	Pseudomaricurvus alcaniphilus	GCF_011440395.1	Absent
1166683	Bacteria	Rhizobium cauense	GCF_019511525.1	Absent
1166948	Bacteria	Halomonas xinjiangensis	GCF_000759345.1	Absent
1166950	Bacteria	Candidatus Thiodictyon syntrophicum	GCF_002813775.1	Absent
1167006	Bacteria	Desulfocapsa sulfexigens DSM 10523	GCF_000341395.1	Absent
116718	Bacteria	Paenibacillus azoreducens	GCF_018333315.1	Absent
1167628	Bacteria	Actinomyces massiliensis 4401292	GCF_000269805.1	Absent
1167637	Bacteria	Gillisia marina	GCF_000258765.1	Absent
1168034	Bacteria	Draconibacterium orientale	GCF_000626635.1	Absent
1168035	Bacteria	Tangfeifania diversioriginum	GCF_900141875.1	Absent
1168039	Bacteria	Saccharicrinis carchari	GCF_900182605.1	Absent
1168067	Bacteria	Hydrogenovibrio kuenenii DSM 12350	GCF_000526715.1	Absent
1168171	Bacteria	Aquibacillus albus	GCF_016908325.1	Absent
1168286	Bacteria	Rickettsia conorii subsp. israelensis ISTT CDC1	GCF_000263815.1	Absent
1168289	Bacteria	Marinilabilia salmonicolor JCM 21150	GCF_000259075.1	Absent
116849	Bacteria	Azomonas agilis	GCF_007830255.1	Absent
1168730	Bacteria	Nocardioides glacieisoli	GCF_004137245.1	Absent
1169025	Bacteria	Streptomyces pratensis	GCF_016804005.1	Absent
1169205	Bacteria	Brucella abortus 544	GCF_000369945.1	Absent
1169286	Bacteria	Enterococcus faecalis ATCC 19433	GCF_000392875.1	Absent
1169293	Bacteria	Enterococcus faecalis EnGen0336	GCF_000393015.1	Absent
1169913	Bacteria	Vulcaniibacterium thermophilum	GCF_007923255.1	Absent
1170224	Bacteria	Caldicoprobacter guelmensis	GCF_016908415.1	Absent
1170318	Bacteria	Cutibacterium avidum 44067	GCF_000367205.1	Absent
1170562	Bacteria	Calothrix sp. PCC 6303	GCF_000317435.1	Absent
1171543	Bacteria	Marinicella pacifica	GCF_014636635.1	Absent
117157	Bacteria	Actinopolymorpha singaporensis	GCF_900104745.1	Absent
1172190	Bacteria	Sulfurimonas hongkongensis	GCF_000445475.1	Absent
1172194	Bacteria	Hydrocarboniphaga effusa AP103	GCF_000271305.1	Absent
1172562	Bacteria	Helicobacter cinaedi PAGU611	GCF_000284635.1	Absent
1172565	Bacteria	Lonsdalea populi	GCF_015999465.1	Absent
1172567	Bacteria	Streptomyces globisporus C-1027	GCF_000261345.2	Absent
1172614	Bacteria	Paenibacillus hemerocallicola	GCF_006265175.1	Absent
1172621	Bacteria	Conyzicola lurida	GCF_014204935.1	Absent
1172626	Bacteria	Altererythrobacter estronivorus	GCF_001625325.1	Absent
1173020	Bacteria	Chamaesiphon minutus PCC 6605	GCF_000317145.1	Absent
1173022	Bacteria	Crinalium epipsammum PCC 9333	GCF_000317495.1	Absent
1173029	Bacteria	Spirulina subsalsa PCC 9445	GCF_000314005.1	Absent
1173064	Bacteria	Anaplasma phagocytophilum str. JM	GCF_000439775.1	Absent
1173082	Bacteria	Devosia submarina	GCF_003056345.1	Absent
1173101	Bacteria	Methylomonas paludis	GCF_018734325.1	Absent
1173107	Bacteria	Lysinibacillus tabacifolii	GCF_003049565.1	Absent
1173111	Bacteria	Lihuaxuella thermophila	GCF_900110165.1	Absent
1173584	Bacteria	Aliiroseovarius sediminilitoris	GCF_900109955.1	Absent
1173585	Bacteria	Ruegeria arenilitoris	GCF_013032855.1	Absent
1173586	Bacteria	Shewanella litorisediminis	GCF_016834455.1	Absent
1173684	Bacteria	Paenibacillus sonchi X19-5	GCF_000316285.1	Absent
1173995	Bacteria	Parvularcula dongshanensis	GCF_014199615.1	Absent
1174501	Bacteria	Paenibacillus typhae	GCF_900099765.1	Absent
1174504	Bacteria	Bacillus psychrosaccharolyticus ATCC 23296	GCF_000305495.1	Absent
117506	Bacteria	Comamonas denitrificans	GCF_017368815.1	Absent
1175313	Bacteria	Rickettsia honei RB	GCF_000263055.1	Absent
1175486	Bacteria	Nocardioides albertanoniae	GCF_006716315.1	Absent
1175631	Bacteria	Pectobacterium wasabiae CFBP 3304	GCF_000291725.1	Absent
117567	Bacteria	Mycolicibacterium frederiksbergense	GCF_012223425.1	Absent
1176165	Bacteria	Brevibacterium ravenspurgense 5401308 = CCUG 53855	GCF_000285915.1	Absent
1176176	Bacteria	Methylobacterium haplocladii	GCF_007992175.1	Absent
1176177	Bacteria	Methylobacterium brachythecii	GCF_014196345.1	Absent
1176198	Bacteria	Streptomyces harbinensis	GCF_013364095.1	Absent
1176239	Bacteria	Halobacillus andaensis	GCF_014636475.1	Absent
1176240	Bacteria	Halomonas zhaodongensis	GCF_013415115.1	Absent
1176243	Bacteria	Halomonas songnenensis	GCF_003002925.1	Absent
1176249	Bacteria	Kocuria dechangensis	GCF_014636775.1	Absent
1176255	Bacteria	Planococcus dechangensis	GCF_014048085.1	Absent
1176257	Bacteria	Pseudomonas zhaodongensis	GCF_003696365.1	Absent
1176259	Bacteria	Pseudomonas songnenensis	GCF_003696315.1	Absent
1176492	Bacteria	Burkholderia glumae LMG 2196 = ATCC 33617	GCF_000960995.1	Absent
1176533	Bacteria	Luteimonas granuli	GCF_007795095.1	Absent
1176536	Bacteria	Novosphingobium ginsenosidimutans	GCF_007954425.1	Absent
1176539	Bacteria	Sphingosinicella ginsenosidimutans	GCF_007995055.1	Absent
1176587	Bacteria	Niabella ginsenosidivorans	GCF_001654455.1	Absent
1176646	Bacteria	Sphingomonas daechungensis	GCF_014489495.1	Absent
1176648	Bacteria	Planomicrobium soli	GCF_003014655.1	Absent
1176649	Bacteria	Agrobacterium fabrum	GCF_900100235.1	Absent
117680	Bacteria	Pseudomonas reactans	GCF_013385825.1	Absent
117681	Bacteria	Pseudomonas gingeri	GCF_013386115.1	Absent
1177117	Bacteria	Halomonas stevensii S18214	GCF_000275725.1	Absent
1177154	Bacteria	Alcanivorax nanhaiticus	GCF_000756665.1	Absent
1177169	Bacteria	Alcanivorax marinus	GCF_016785095.1	Absent
1177179	Bacteria	Alcanivorax hongdengensis A-11-3	GCF_000300995.1	Absent
1177180	Bacteria	Kosakonia radicincitans DSM 16656	GCF_000280495.2	Absent
1177181	Bacteria	Alcanivorax jadensis T9	GCF_000756655.1	Absent
1177184	Bacteria	Alcanivorax venustensis ISO4	GCF_015356855.1	Absent
1177185	Bacteria	Bacillus siamensis KCTC 13613	GCF_000262045.1	Absent
1177213	Bacteria	Candidatus Vallotia tarda	GCF_910593725.1	Absent
1177216	Bacteria	Candidatus Profftia tarda	GCF_904848675.1	Absent
1177574	Bacteria	Prevotella jejuni	GCF_002849795.1	Absent
1177755	Bacteria	Methyloligella halotolerans	GCF_001708935.1	Absent
1177928	Bacteria	Thalassospira profundimaris WP0211	GCF_000300275.1	Absent
1177929	Bacteria	Thalassospira xianhensis MCCC 1A02616	GCF_003326475.1	Absent
1177930	Bacteria	Thalassospira tepidiphila MCCC 1A03514	GCF_001662875.1	Absent
1177982	Bacteria	Acidovorax wautersii	GCF_900113035.1	Absent
1178482	Bacteria	Halomonas huangheensis	GCF_000470745.1	Absent
1178515	Bacteria	Paenibacillus swuensis	GCF_001644605.1	Absent
1178516	Bacteria	Spirosoma montaniterrae	GCF_001988955.1	Absent
1178537	Bacteria	Bacillus xiamenensis	GCF_000300535.1	Absent
1178540	Bacteria	Bacillus zhangzhouensis	GCF_000715205.1	Absent
1178541	Bacteria	Bacillus safensis FO-36b	GCF_000691165.1	Absent
1178544	Bacteria	Bacillus altitudinis 41KF2b	GCF_000691145.1	Absent
1178778	Bacteria	Maribacter cobaltidurans	GCF_002269385.1	Absent
1178825	Bacteria	Arenitalea lutea	GCF_000283015.1	Absent
1179155	Bacteria	Candidatus Photodesmus blepharus	GCF_000731795.2	Absent
1179467	Bacteria	Hazenella coriacea	GCF_004341825.1	Absent
1179743	Bacteria	Pontibacter ramchanderi	GCF_002846395.1	Absent
1179773	Bacteria	Saccharothrix espanaensis DSM 44229	GCF_000328705.1	Absent
1179777	Bacteria	Mycoplasma feriruminatoris	GCF_000327395.1	Absent
118005	Bacteria	Chrysiogenes arsenatis DSM 11915	GCF_000469585.1	Absent
118060	Bacteria	Enterococcus rotai	GCF_001465345.1	Absent
1181271	Bacteria	Endobacter medicaginis	GCF_013376135.1	Absent
118163	Bacteria	Pleurocapsa sp. PCC 7327	GCF_000317025.1	Absent
118166	Bacteria	Nodosilinea nodulosa PCC 7104	GCF_000309385.1	Absent
118168	Bacteria	Coleofasciculus chthonoplastes PCC 7420	GCF_000155555.1	Absent
1181879	Bacteria	Amycolatopsis jiangsuensis	GCF_014204865.1	Absent
1181884	Bacteria	Modestobacter roseus	GCF_007994135.1	Absent
1181886	Bacteria	Saccharopolyspora dendranthemae	GCF_007829955.1	Absent
1182451	Bacteria	Aureivirga marina	GCF_015767265.1	Absent
118246	Bacteria	Ureibacillus terrenus	GCF_006569205.1	Absent
1182568	Bacteria	Deinococcus puniceus	GCF_001644565.1	Absent
1182571	Bacteria	Deinococcus swuensis	GCF_000800395.1	Absent
1182590	Bacteria	Pseudomonas pseudoalcaligenes CECT 5344	GCF_000297075.2	Absent
1183401	Bacteria	Agrobacterium fabacearum	GCF_009649785.1	Absent
1183413	Bacteria	Agrobacterium salinitolerans	GCF_002008225.1	Absent
1183423	Bacteria	Agrobacterium tumefaciens str. B6	GCF_001541315.1	Absent
1183425	Bacteria	Agrobacterium deltaense NCPPB 1641	GCF_900012585.1	Absent
1183438	Bacteria	Gloeobacter kilaueensis JS1	GCF_000484535.1	Absent
1184252	Bacteria	Streptococcus suis S735	GCF_000294495.1	Absent
1184267	Bacteria	Bdellovibrio exovorus JSS	GCF_000348725.1	Absent
1184607	Bacteria	Austwickia chelonae NBRC 105200	GCF_000298175.1	Absent
1184609	Bacteria	Kineosphaera limosa NBRC 100340	GCF_000298215.1	Absent
1184720	Bacteria	Rhizobium anhuiense	GCF_003985145.1	Absent
1185412	Bacteria	Vallitalea guaymasensis	GCF_003313305.1	Absent
1185415	Bacteria	Micromonospora wenchangensis	GCF_002210435.1	Absent
1185653	Bacteria	Planococcus antarcticus DSM 14505	GCF_000264415.1	Absent
1185766	Bacteria	Thioclava dalianensis	GCF_000715505.1	Absent
1185767	Bacteria	Zunongwangia atlantica 22II14-10F7	GCF_002094855.1	Absent
1185843	Bacteria	Desulfatitalea tepidiphila	GCF_001293685.1	Absent
1185876	Bacteria	Fibrisoma limi BUZ 3	GCF_000296815.2	Absent
1185920	Bacteria	Rhodobacter veldkampii DSM 11550	GCF_003034995.1	Absent
1187066	Bacteria	Alkalispirochaeta sphaeroplastigenens	GCF_002916695.1	Absent
1187080	Bacteria	Cecembia calidifontis	GCF_004216715.1	Absent
118728	Bacteria	Wolbachia endosymbiont of Cylisticus convexus	GCF_003344345.1	Absent
1187852	Bacteria	Methylobacterium tarhaniae	GCF_001043955.1	Absent
1187855	Bacteria	Nonomuraea cypriaca	GCF_015645445.1	Absent
1188229	Bacteria	Gloeomargarita lithophora Alchichica-D10	GCF_001870225.1	Absent
1188242	Bacteria	Mycoplasmopsis bovis 8790	GCF_005061465.1	Absent
1188246	Bacteria	Mycoplasma mycoides subsp. capri PG3	GCF_000339035.1	Absent
1188247	Bacteria	Rhodothalassium salexigens DSM 2132	GCF_004341375.1	Absent
1188249	Bacteria	Cereibacter changlensis JA139	GCF_003034985.1	Absent
1188250	Bacteria	Rhodobacter blasticus DSM 2131	GCF_003034965.1	Absent
1188254	Bacteria	Rhodobaca bogoriensis DSM 18756	GCF_004366635.1	Absent
1188256	Bacteria	Rhodovulum sulfidophilum DSM 1374	GCF_000520135.2	Absent
1188261	Bacteria	Bacillus marmarensis DSM 21297	GCF_000474275.2	Absent
1188319	Bacteria	Ferriphaselus amnicola	GCF_000974685.2	Absent
1189126	Bacteria	Paraburkholderia eburnea	GCF_002917095.1	Absent
1189310	Bacteria	Corallococcus macrosporus DSM 14697	GCF_002305895.1	Absent
1189325	Bacteria	Oceanicella actignis	GCF_008124525.1	Absent
1189612	Bacteria	Indibacter alkaliphilus LW1	GCF_000295935.2	Absent
1189613	Bacteria	Staphylococcus massiliensis CCUG 55927	GCF_000298075.1	Absent
1189619	Bacteria	Psychroflexus gondwanensis ACAM 44	GCF_000355905.1	Absent
1189621	Bacteria	Nitritalea halalkaliphila LW7	GCF_000265075.1	Absent
118967	Bacteria	Anaerorhabdus furcosa	GCF_900167375.1	Absent
119000	Bacteria	Halomonas muralis	GCF_900102945.1	Absent
1190415	Bacteria	Pseudomonas asturiensis	GCF_900143095.1	Absent
1190417	Bacteria	Geodermatophilus telluris	GCF_900102745.1	Absent
1190508	Bacteria	Corynebacterium aquatimens	GCF_015752125.1	Absent
1190813	Bacteria	Pseudoalteromonas shioyasakiensis	GCF_001550135.1	Absent
1191460	Bacteria	Acinetobacter venetianus RAG-1 = CIP 110063	GCF_000271425.1	Absent
1191523	Bacteria	Melioribacter roseus P3M-2	GCF_000279145.1	Absent
1191678	Bacteria	Rhizobium endolithicum	GCF_902153245.2	Absent
1191699	Bacteria	Calidifontibacillus oryziterrae	GCF_000331575.1	Absent
1192034	Bacteria	Chondromyces apiculatus DSM 436	GCF_000601485.1	Present
119206	Bacteria	Aerococcus sanguinicola	GCF_001543145.1	Absent
119219	Bacteria	Cupriavidus metallidurans	GCF_900185755.1	Absent
119224	Bacteria	Streptococcus phocae	GCF_001302265.1	Absent
1192854	Bacteria	Granulosicoccus antarcticus IMCC3135	GCF_002215215.1	Absent
1192864	Bacteria	Leptospira mayottensis 200901116	GCF_000306675.2	Absent
1193011	Bacteria	Leptospira fainei serovar Hurstbridge str. BUT 6	GCF_000306235.2	Absent
1193069	Bacteria	Leptospira wolffii serovar Khorat str. Khorat-H2	GCF_000306115.2	Absent
1193095	Bacteria	Paucilactobacillus hokkaidonensis	GCF_001437505.1	Absent
1193181	Bacteria	Phycicoccus elongatus Lp2	GCF_000367525.1	Absent
1193182	Bacteria	Tetrasphaera australiensis Ben110	GCF_001050535.1	Absent
1193500	Bacteria	Leptospira idonii	GCF_004770995.1	Absent
1193502	Bacteria	Sulfurospirillum halorespirans DSM 13726	GCF_001723605.1	Absent
1193518	Bacteria	Tetrasphaera jenkinsii Ben 74	GCF_001046875.1	Absent
1193620	Bacteria	Niveibacterium umoris	GCF_014197015.1	Absent
1193621	Bacteria	Vogesella alkaliphila	GCF_014652475.1	Absent
1193682	Bacteria	Actinokineospora bangkokensis	GCF_001940455.1	Absent
1193713	Bacteria	Neobacillus mesonae	GCF_001636315.1	Absent
1193729	Bacteria	Candidatus Endolissoclinum faulkneri L2	GCF_000319385.1	Absent
1194079	Bacteria	Streptomyces chilikensis	GCF_001642695.1	Absent
1194083	Bacteria	Tetrasphaera japonica T1-X7	GCF_001046855.1	Absent
1194090	Bacteria	Aliifodinibius roseus	GCF_900129315.1	Absent
1194167	Bacteria	Alcanivorax gelatiniphagus	GCF_005938655.1	Absent
1194168	Bacteria	Comamonas jiangduensis	GCF_902829245.1	Absent
1194208	Bacteria	Streptococcus massiliensis 4401825	GCF_000341525.1	Absent
1194418	Bacteria	Pseudomonas syringae pv. actinidiae ICMP 9617	GCF_000658965.1	Absent
1194427	Bacteria	Vibrio toranzoniae	GCF_001541335.1	Absent
1194971	Bacteria	Lactobacillus salivarius str. Ren	GCF_001011095.1	Absent
1195236	Bacteria	Ruminiclostridium cellobioparum subsp. termitidis CT1112	GCF_000350485.1	Absent
1195246	Bacteria	Alishewanella agri BL06	GCF_000272005.1	Absent
1195760	Bacteria	Wenyingzhuangia marina	GCF_014636515.1	Absent
1195761	Bacteria	Ornithinimicrobium tianjinense	GCF_014636495.1	Absent
1195763	Bacteria	Photobacterium aquae	GCF_001029445.1	Absent
1196024	Bacteria	Rubrivirga marina	GCF_002283365.1	Absent
1196094	Bacteria	Snodgrassella alvi wkB2	GCF_000600005.1	Absent
1196095	Bacteria	Gilliamella apicola	GCF_000599985.1	Absent
1196324	Bacteria	Fictibacillus macauensis ZFHKF-1	GCF_000269865.1	Absent
1196353	Bacteria	Streptomyces wuyuanensis	GCF_900103455.1	Absent
119641	Bacteria	Clostridium uliginosum	GCF_900112485.1	Absent
1196653	Bacteria	Fusobacterium nucleatum subsp. vincentii ATCC 51190	GCF_000279975.1	Absent
1196662	Bacteria	Rickettsia australis str. Phillips	GCF_000273745.1	Absent
1197127	Bacteria	Paenibacillus alba	GCF_013204855.1	Absent
1197129	Bacteria	Candidatus Brocadia sinica JPN1	GCF_000949635.1	Absent
1197174	Bacteria	Alishewanella aestuarii B11	GCF_000280055.1	Absent
1197325	Bacteria	Mycoplasma wenyonii str. Massachusetts	GCF_000277795.1	Absent
1197477	Bacteria	Mangrovimonas yunxiaonensis	GCF_000733475.1	Absent
1197717	Bacteria	Cloacibacillus porcorum	GCF_001701045.1	Absent
1197719	Bacteria	Salmonella bongori N268-08	GCF_000439255.1	Absent
1197728	Bacteria	Prevotella conceptionensis 9403948	GCF_000312305.1	Absent
1197861	Bacteria	Paracoccus laeviglucosivorans	GCF_900182695.1	Absent
1197874	Bacteria	Maribacter thermophilus	GCF_001020565.1	Absent
1197906	Bacteria	Afipia birgiae 34632	GCF_000308295.2	Absent
1197950	Bacteria	Ciceribacter lividus	GCF_003337715.1	Absent
1198114	Bacteria	Granulicella tundricola MP5ACTX9	GCF_000178975.2	Absent
1198245	Bacteria	Micromonospora avicenniae	GCF_900156065.1	Absent
1198456	Bacteria	Pseudomonas guguanensis	GCF_900104265.1	Absent
119858	Bacteria	Bacillus sonorensis	GCF_015845975.1	Absent
1199245	Bacteria	secondary endosymbiont of Ctenarytaina eucalypti	GCF_000287335.1	Absent
119978	Bacteria	Acidithiobacillus albertensis	GCF_001931655.1	Absent
119981	Bacteria	Propionibacterium australiense	GCF_003666605.1	Absent
1200281	Bacteria	Ruegeria mediterranea M17	GCF_900302455.1	Absent
1200284	Bacteria	Ruegeria litorea R37	GCF_900172225.1	Absent
1200352	Bacteria	Corynebacterium terpenotabidum Y-11	GCF_000418365.1	Absent
120044	Bacteria	Zymomonas mobilis subsp. pomaceae	GCF_006539385.1	Absent
1200993	Bacteria	Paraburkholderia fynbosensis	GCF_902859935.1	Absent
1201031	Bacteria	Pectobacterium aroidearum	GCF_015689195.1	Absent
120107	Bacteria	Sphingobium cloacae	GCF_002355855.1	Absent
1201293	Bacteria	Moritella dasanensis ArB 0140	GCF_000276805.1	Absent
[truncated: 16,413 more rows]
