# Supplementary material for: Genomic evidence for the widespread presence of GH45 cellulases among soil invertebrates
Source: Mol Ecol. 2024 May 7;33(20):e17351. doi: 10.1111/mec.17351 (PMC13084967; doi:10.1111/mec.17351)
Supplement: Supplementary file 3 — Files F1‐F2 [file MEC-33-e17351-s002.zip]

Archive with 2 entries (2 files):
- Muelbaier_et_al_F1.tree
- Muelbaier_et_al_F2.tree
