# Supplementary material for: Genomic evidence for the widespread presence of GH45 cellulases among soil invertebrates
Source: Mol Ecol. 2024 May 7;33(20):e17351. doi: 10.1111/mec.17351 (PMC13084967; doi:10.1111/mec.17351)
Supplement: Supplementary file 3 — Files F1‐F2 [file MEC-33-e17351-s002.zip › Muelbaier_et_al_F1.tree]

(Archangium_gephyra:0.3701558318,((Corallococcus_praedator:0.1916262426,(Pyxidicoccus_trucidator:0.0123044173):0.0949313604[59.6]):0.0802213995[86.2],(((Corallococcus_sicarius:0.4188520821):0.0877859638[43.9],(Myxococcus_llanfair.:0.1764241267,(Prismatolaimus_dolichurus:0.2772299409,Myxococcus_stipitatus_DSM:0.1664044588):0.0194634432[26.3]):0.1821111295[99.3]):0.0842334912[90.8],(((((((((Legionella_cincinnatiensis:0.0878392220,Legionella_longbeachae_NSW150:0.0258860560):0.0145847977[34.9],(Legionella_santicrucis:0.0546959842,(Legionella_sainthelensi:0.0000021706,Legionella_sainthelensi_ATCC:0.0000021706):0.0265611438[94.1]):0.0503269311[83.1]):1.7827448470[99]):0.3240934328[71],Carabodes_femoralis:0.1995690744):0.0657392746[65.3],Malaconothrus_monodactylus:0.3326593670):0.0476807327[57.8],(Edwardzetes_edwardsi:0.4850268512,(((Fuscozetes_fuscipes:0.1322106025,(Punctoribates_punctum:0.0980931720,Minunthozetes_semirufus:0.0634687605):0.0258317532[32.3]):0.0570887554[84.8],(Pantelozetes_paolii:0.2699475544,(Metabelba_pulverosa:0.1022930778,(Zygoribatula_exilis:0.1981985062,Belba_bartosi:0.0438515409):0.0868680447[89.2]):0.1193634764[97.9]):0.0410878088[87.4]):0.0862020218[96.4],(Liebstadia_similis:0.2168182073,(Phthiracarus_laevigatus:0.4972288332,(Scheloribates_initialis:0.0928735117,((Liacarus_coracinus:0.1251386083,Liacarus_xylariae:0.1519683361):0.1809131971[96.7],(Achipteria_nitens:0.1542042972,(Achipteria_coleoptrata:0.1651248025,Steganacarus_magnus:0.6509369634):0.0716700857[72.2]):0.1100055492[69.7]):0.0610892844[61.2]):0.0042306060):0.1173589625[87.7]):0.0503784858[81.6]):0.0204053989[13.8]):0.0250148649[33.6]):0.0223048840[74.9],((Microtritia_minima:0.2207571870,(Phthiracarus_crinitus:0.2059538457,Atropacarus_striculus:0.2885129197):0.0865146767[46.9]):0.1118609783[87.8],((Hermanniella_punctulata:0.3917750373,(Nothrus_silvestris:0.0490703855,Nothrus_palustris:0.0000026504):0.4812189057[100]):0.0493445648[59.2],(Heminothrus_targionii:0.3714737677,(Nanhermannia_coronata:0.5119150725,(Nanhermannia_comitalis:0.0314138298,Nanhermannia_nana:0.1956461931):0.1494127603[94.6]):0.1774537639[94.4]):0.0198629787[61.3]):0.0692060463[91.1]):0.0131045872[70]):0.0656848759[90.5],(Adoristes_ovatus:0.6189505644,((Nanhermannia_elegantula:0.0446429805,Camisia_spinifer:0.3873618682):0.3053199674[99.7],((Isotomiella_minor:0.2905281012,Eniochthonius_minutissimus:0.0631938779):0.0104480163):0.0709648139[48.4]):0.0472865826[56.8]):0.0712266972[83.9]):0.0683751688[49.3],((Prionchulus_punctatus:0.4622977794,(Pseudozyma_flocculosa_PF-1:0.4415833336,((Pseudozyma_hubeiensis_SY62:0.1800231506,(Ustilago_maydis_521:0.1356493220,Sporisorium_graminicola:0.1617934286):0.0351000245[39.3]):0.0320605703[77.4],(Kalmanozyma_brasiliensis_GHG001:0.1002388291,(Ustilago_hordei:0.0970784584,Moesziomyces_antarcticus:0.1619652046):0.0457563737[89.7]):0.0281385280[59.6]):0.3956574760[99.8]):0.3900816711[99.7]):0.1985038456[97],(((Sminthurinus_signatus:0.1034107505,Sminthurinus_aureus:0.0289826630):0.4299971890[100],(Isotoma_anglicana:0.2510513784,(((Thalassaphorura_encarpata:0.1045440102,(Anurida_granaria:0.2823761090,(Protaphorura_glebata:0.0662775515,(Protaphorura_tricampata:0.0000027718,Protaphorura_quadriocellata:0.0000028179):0.0664812277[92.5]):0.0622509665[93.9]):0.0000021402):0.0860701951[96.1],((Ceratophysella_sigillata:0.2248421794,(Hypogastrura_burkilli:0.2435112921,(Ceratophysella_denticulata:0.1773386462,Friesea_truncata:0.2814828780):0.0528360817[81.4]):0.0316333671[83.9]):0.0330644047[86.6],(Xenylla_mediterranea:0.0911448875,(Proisotoma_minuta:0.3590653086,((Hymenaphorura_dentifera:0.1914582107,(Mesaphorura_macrochaeta:0.1480440614,Isohypsibius_dastychi:0.6558123508):0.0492629140[76.8]):0.0726209495[94.9],((Isotomurus_pseudopalustris:0.0899167814,Isotomurus_plumosus:0.0084766433):0.1088911068[98.4],(Isotoma_decorata:0.0532704810,Isotoma_viridis:0.0419498815):0.0917944812[96.6]):0.0514504766[87]):0.0236089407[20.3]):0.0462274800[86.9]):0.0281566923[68.6]):0.0372402102[91.9]):0.0600711604[67.2],(Hydroisotoma_schaefferi:0.2616991608,(Isotomurus_maculatus:0.1668080509,((Paramacrobiotus_richtersi:0.6945393262,((Isotomurus_graminis:0.1033558005,Isotomurus_palustris:0.1184895809):0.0545126294[84.4],((Ceratophysella_granulata:0.0793869412,Ceratophysella_scotica:0.1007423268):0.0913814178[86.8],(Vertagopus_arboreus:0.1624187837,(Isotoma_caerulea:0.1510260938,(Desoria_olivacea:0.0716467538,Agrenia_bidenticulata:0.1312728148):0.0319412889[7.8]):0.0316467751[62.4]):0.0085424800[0.7]):0.0452434706[84.9]):0.0000023753):0.0185528273[68.4],(((Gisinianus_flammeolus:0.0862037571,Arrhopalites_spinosus:0.1996302274):0.0070957457[66.2],((Folsomia_inoculata:0.2194322206,(Desoria_trispinata:0.1469838769,(Folsomia_fimetaria:0.0192938957,Folsomia_candida:0.0854399765):0.1272754478[98.8]):0.0584818212[60.3]):0.0286081389[80.1],(Sminthurinus_elegans:0.2081798989,((Tomocerus_minor:0.3677074849,(Tectocepheus_velatus:0.4706171501,Bradysia_coprophila:0.2527437960):0.0635502853[61.5]):0.0044000873,((Yoshiicerus_persimilis:0.0769559226,Tomocerus_mixtus:0.2040830695):0.1246359203[97.1],(Isotomiella_paraminor:0.3309740197,Tomocerus_qinae:0.3573701173):0.0826550142[77]):0.0201352269[58.5]):0.0578610687[90.3]):0.1170019868[94]):0.0599934904[88.2]):0.0328448828[91.1],((Orthonychiurus_folsomi:0.1844991088,(Pogonognathellus_flavescens:0.0217013652,Pogonognathellus_longicornis:0.0980527765):0.1400345062[99.9]):0.0059676803,(((Entomobrya_nicoleti:0.0097561661,Entomobrya_nivalis:0.0051437594):0.0093668562[67.5],(Entomobrya_multifasciata:0.0457835366,Entomobrya_cf_arborea:0.0305794319):0.0155717677[22]):0.0894345816[98],((Sinella_curviseta:0.1925570144,(Orchesella_flavescens:0.0813826554,(Orchesella_cincta:0.0146937179,Orchesella_bifasciata:0.0248630477):0.0397484192[90.4]):0.1181259612[97.8]):0.0507702401[87.5],(Heteromurus_nitidus:0.1764578183,((Willowsia_buski:0.0560807571,Willowsia_nigromaculata:0.0324721273):0.0550688737[90.8],(Entomobrya_muscorum:0.0455669513,Entomobrya_corticalis:0.2339843013):0.0327602368[61.7]):0.0689568653[89.4]):0.0483493555[14.3]):0.0563758537[91.2]):0.0886952578[97.6]):0.0175472678[83.7]):0.0289769455[89.7]):0.0214614581[77.1]):0.0251854955[76.6]):0.0870103630[97.7]):0.0391505452[74.1]):0.0472875287[70.4]):0.0636823264[87.9],((Rhizopus_microsporus_ATCC:0.2219905050,Phycomyces_blakesleeanus_NRRL:0.3124429490):0.1614232977[98.6],(((Thrips_palmi:0.3228925004,Frankliniella_occidentalis:0.3428462381):0.2909200196[99.9],((Komagataella_phaffii_GS115:0.2829601729,Ascoidea_rubescens_DSM:0.2567105812):0.1576182885[96.3],(Dendroctonus_ponderosae:0.3922678465,(Sitophilus_oryzae:0.2329192211,(Anoplophora_glabripennis:0.2346330660,(Diabrotica_virgifera_virgifera:0.2808568679,(Phaedon_cochleariae:0.1754274181,Leptinotarsa_decemlineata:0.2633709542):0.0534586562[12.6]):0.1952251758[99.7]):0.1122855611[83.8]):0.0848566011[29.9]):0.2030273369[98.4]):0.0624359836[46.7]):0.0760104272[91.1],(Orbilia_oligospora_ATCC:0.5254674334,(((Rhizoctonia_solani:0.2469449498,(Pseudovirgaria_hyperparasitica:0.8371035381,(Acaromyces_ingoldii:1.5819373627,(Rasamsonia_emersonii_CBS:0.3229831147,(Heterobasidion_irregulare_TC:0.1671978665,Trametes_versicolor_FP-101664:0.2519353582):0.2066932374[91.8]):0.2118646341[91.4]):0.3571513719[97.3]):0.0825679127[88.9]):0.0556682424[70.9],((Pleurotus_ostreatus:0.1388453859,(Marasmius_oreades:0.1651328890,(Schizophyllum_commune_H4-8:0.0711766032,Mesodorylaimus_bastiani:0.4935260532):0.2003184964[89.8]):0.0717220576[91.1]):0.0919523052[94.8],((Sodiomyces_alkalinus_F11:0.3029579571,((Colletotrichum_higginsianum_IMI:0.1156454752,Colletotrichum_karsti:0.1363086814):0.0794885991[94.9],(Diaporthe_citri:0.1531531506,Diaporthe_batatas:0.0734775674):0.2562483940[100]):0.0929217782[92.9]):0.0783081594[94.7],((Pseudomassariella_vexata:0.2574328346,Pestalotiopsis_fici_W106-1:0.1826106131):0.0902650103[95.3],((Thermothielavioides_terrestris_NRRL:0.1639163324,(Neurospora_tetrasperma_FGSC:0.0000023004,(Neurospora_crassa_OR74A:0.0054751362,Sordaria_macrospora_k-hell:0.0924693274):0.0164660200[81.5]):0.0929757008[99]):0.1127014262[99.5],(((Thyridium_curvatum:0.1439815964,Beauveria_bassiana_ARSEF:0.4156889019):0.0463351692[88.8],(Pochonia_chlamydosporia_170:0.2287816426,(Hirsutella_rhossiliensis:0.2107394920,Purpureocillium_lilacinum:0.1369994473):0.0505631657[75.4]):0.0790979437[96.5]):0.0268399434[86.6],((Verticillium_dahliae_VdLs.17:0.0043641197,(Verticillium_nonalfalfae:0.0000027390,Verticillium_alfalfae_VaMs.102:0.0452190239):0.0048544705[76.6]):0.1625957419[99.9],(Fusarium_vanettenii_77-13-4:0.0757174770,((Fusarium_venenatum:0.0135708039,(Fusarium_coffeatum:0.0489469561,(Fusarium_poae:0.0142236399,(Fusarium_graminearum_PH-1:0.0093056598,Fusarium_pseudograminearum_CS3096:0.0000021706):0.0093187670[91.3]):0.0000022474):0.0051082204[30.2]):0.0484245689[96.3],((Fusarium_musae:0.0000023421,Fusarium_verticillioides_7600:0.0000021034):0.0000028144,(Fusarium_mangiferae:0.0045521827,((Fusarium_fujikuroi_IMI:0.0000000000,Fusarium_tjaetaba:0.0000000000):0.0000024128,(Fusarium_proliferatum_ET1:0.0000021706,(Fusarium_subglutinans:0.0091266298,(Fusarium_oxysporum_NRRL:0.0000021627,(Fusarium_oxysporum_f.:0.0000000000,Fusarium_odoratissimum_NRRL:0.0000000000):0.0000025917):0.0046181933[82.1]):0.0000021314):0.0000020952):0.0000021322):0.0046284234[83.2]):0.0225496604[86.1]):0.0806128983[97.2]):0.1230352193[99.6]):0.0379644489[85.9]):0.0245900847[84]):0.0284220074[89.6]):0.0308481746[61.5]):0.0834068195[96.8]):0.0861842906[96.3]):0.0319836806[78.1],(((Hyaloscypha_bicolor_E:0.1532675835,(Botrytis_porri:0.0557317371,(Botrytis_byssoidea:0.0044997129,(Sclerotinia_sclerotiorum_1980:0.0932572178,(Botrytis_deweyae:0.0000029654,(Botrytis_sinoallii:0.0043581128,(Botrytis_fragariae:0.0000026855,Botrytis_cinerea_B05.10:0.0641953934):0.0131079150[89.9]):0.0087395768[86.3]):0.0043875815[37.2]):0.0086694832[62.3]):0.0630357328[98.4]):0.1341432736[99.5]):0.1321558710[99],(((Aureobasidium_pullulans_EXF-150:0.0268385945,(Aureobasidium_melanogenum_CBS:0.0523588211,Aureobasidium_namibiae_CBS:0.0495616352):0.0210367065[57.3]):0.0040828862[1],(Aureobasidium_subglaciale_EXF-2481:0.0000020704,(Letharia_columbiana:0.0321165671,Letharia_lupina:0.0483861690):0.5926354730[100]):0.0398052482[29]):0.1956400040[99.9],((Ramularia_collo-cygni:0.2331099163,Zymoseptoria_tritici_IPO323:0.3409008130):0.1707125074[97],(((Fibrobacter_intestinalis:0.0727093360,Hallerella_porci:0.1443952091):0.2066389584[99.6],(Hallerella_succinigenes:0.1202268860,(Fibrobacter_succinogenes_elongatus:0.0427465376,Fibrobacter_succinogenes_succinogenes:0.0192850461):0.3589581015[100]):0.0321583406[45.1]):0.5490184481[100],((Aliagarivorans_marinus_DSM:0.2720136612,Reinekea_marinisedimentorum:0.4775549638):0.1712936579[93.6],((Nannocystis_exedens:0.2957681293,Plesiocystis_pacifica_SIR-1:0.3019593503):0.2043996632[98.2],((Cellvibrio_japonicus_Ueda107:0.1449474554,(Vibrio_aerogenes_CECT:0.0000028689,Vibrio_quintilis:0.0645983831):0.3488027843[100]):0.0406050106[83.6],(Marinimicrobium_agarilyticum_DSM:0.2063659599,(Teredinibacter_waterburyi:0.0970602473,((Teredinibacter_turnerae_1133Y.S.0a.04:0.0000021706,(Teredinibacter_turnerae_T7902:0.0000000000,Teredinibacter_turnerae:0.0000000000):0.0000022120):0.1725653258[100],(Teredinibacter_haidensis:0.1304403811,(Teredinibacter_purpureus:0.0794187715,Teredinibacter_franksiae:0.1194597081):0.0335382008[90.8]):0.0148094340[73.6]):0.0515242991[94.3]):0.0461314082[94.2]):0.0627939628[93.2]):0.1656599722[97.6]):0.1310031519[89.9]):0.1986406342[86.9]):0.4291373068[99.9]):0.0950651630[87.5]):0.0587275856[85.6]):0.0521420837[90.7],((((Thermothelomyces_thermophilus_ATCC:0.1536683117,Chaetomium_globosum_CBS:0.1273444691):0.0471834874[89.6],((Sporothrix_brasiliensis_5110:0.0000023041,Sporothrix_schenckii_1099-18:0.0000021706):0.2038615781[100],(Phaeoacremonium_minimum_UCRPA7:0.1080007369,(Gaeumannomyces_tritici_R3-111a-1:0.2404424596,(Podospora_anserina_S:0.1692453743,Chaetomium_thermophilum_var.:0.1250807089):0.0507149462[86.8]):0.0657021311[91.9]):0.0673537739[91.7]):0.0433806573[79]):0.0402062644[79.1],(((Scedosporium_apiospermum:0.1740247000,Daldinia_childiae:0.2509310195):0.0413455821[82.8],(Pyricularia_grisea:0.0178384082,(Pyricularia_oryzae_70-15:0.0343321190,Pyricularia_pennisetigena:0.0164673157):0.0523236745[95.6]):0.1653997410[100]):0.0226243374[80.6],((Colletotrichum_aenigma:0.0000020954,(Colletotrichum_fructicola:0.0089564775,Colletotrichum_siamense:0.0000020099):0.0089875913[85.9]):0.0685751797[99],(Colletotrichum_truncatum:0.0433576941,(Colletotrichum_graminicola_M1.001:0.1414259406,(Colletotrichum_scovillei:0.0787632142,Colletotrichum_orchidophilum:0.3739736970):0.0462314122[84.3]):0.0825541076[98]):0.0305100288[25.3]):0.0848632323[96.5]):0.0452838250[90.1]):0.0859540607[99.5],(((Morchella_sextelata:0.1457513772,Tuber_melanosporum_Mel28:0.2561724617):0.0978721791[97],(Trichoderma_harzianum_CBS:0.6988615963,(Lasiodiplodia_theobromae:0.0809460839,Diplodia_corticola:0.1645327793):0.1529505622[96.5]):0.1770145149[98.2]):0.0709163245[83.8],(((Pseudogymnoascus_destructans:0.2484660211,Pseudogymnoascus_verrucosus:0.0144977650):0.1619088692[100],(Glarea_lozoyensis_ATCC:0.2091630431,(Mollisia_scopiformis:0.1452264540,(Venustampulla_echinocandica:0.0864912627,(Drepanopeziza_brunnea_f.:0.1472298645,Lachnellula_hyalina:0.1483760737):0.0418247150[64.6]):0.0869168469[97.8]):0.0551543084[80.5]):0.0929880293[97.5]):0.0830254205[95.9],((Ascochyta_rabiei:0.1354550552,(Macroventuria_anomochaeta:0.0265225054,Didymella_exigua_CBS:0.0682046166):0.0355506357[41.6]):0.0873384479[98.4],((((Trematosphaeria_pertusa:0.0260550397,Paraphaeosphaeria_sporulosa:0.1405022237):0.0540394067[99.1],(Cucurbitaria_berberidis_CBS:0.1067938027,Parastagonospora_nodorum_SN15:0.0707648223):0.0300092122[81.6]):0.0162330052[24],((Westerdykella_ornata:0.0813103261,Aaosphaeria_arxii_CBS:0.0926290364):0.0684937428[96.5],(Lindgomyces_ingoldianus:0.0532572136,Mytilinidion_resinicola:0.5538256873):0.0486401371[39.3]):0.0436820674[94.8]):0.0400228677[89.6],(Dothidotthia_symphoricarpi_CBS:0.1869866221,(Leptosphaeria_maculans_JN3:0.0853505619,((Pyrenophora_tritici-repentis_Pt-1C-BFP:0.0796267871,(Alternaria_atra:0.0347910103,(Alternaria_alternata:0.0042551748,(Alternaria_burnsii:0.0042578725,Alternaria_arborescens:0.0000022250):0.0000029601):0.0540300949[97.2]):0.0954103098[99.8]):0.0206356691[57.5],(Exserohilum_turcica_Et28A:0.0383616426,(Bipolaris_oryzae_ATCC:0.0056141501,(Bipolaris_maydis_ATCC:0.0556748814,(Bipolaris_sorokiniana_ND90Pr:0.0400385918,(Bipolaris_victoriae_FI3:0.0000021706,Bipolaris_zeicola_26-R-13:0.0000021706):0.0129087946[92.6]):0.0028871288[71.9]):0.0089609457[33.7]):0.1339934107[100]):0.0469869451[96.1]):0.0251846893[89.6]):0.0385591043[81.3]):0.0325927096[57.8]):0.0387404814[77.9]):0.1203585319[99.6]):0.0166623487[69.2]):0.0396292201[82.7]):0.0327383496[80.9]):0.0401074308[80.8]):0.0568609391[84.9]):0.0753351752[90.2]):0.0394665122[74.7]):0.0549710106[92.9]):0.0067908678[11.5]):0.0396390804[78.1]):0.0871583268[96.6]):0.0906968631[89.9]):0.1803940029[95.5]);
