# Supplementary material for: Genomic evidence for the widespread presence of GH45 cellulases among soil invertebrates
Source: Mol Ecol. 2024 May 7;33(20):e17351. doi: 10.1111/mec.17351 (PMC13084967; doi:10.1111/mec.17351)
Supplement: Supplementary file 3 — Files F1‐F2 [file MEC-33-e17351-s002.zip › Muelbaier_et_al_F2.tree]

(((Isotomurus_maculatus:0.4062028299,(((Isotomurus_graminis_3:0.0188114988,Isotomurus_graminis_2:0.0747966592):0.1231000758[96.8],(Isotomurus_maculatus_2:0.0000021994,Isotomurus_maculatus_3:0.0326531667):0.0822719485[93.7]):0.1248285589[62.9],(((((Protaphorura_quardiocellata_5:0.0049228249,Protaphorura_glebata:0.0000028863):0.2909489046[100],((Folsomia_inoculata_3:0.0000029557,Folsomia_inoculata_2:0.0000025499):0.1940464891[99.9],(Mesaphorura_macrochaeta_2:0.1667129226,(Isotomiella_paraminor:0.0237823152,Isotomiella_minor_2:0.0280131118):0.2681061809[100]):0.0609321462[47.1]):0.0767079714[91.7]):0.0276850092[66],((Desoria_trispinata:0.1753894584,(Proisotoma_minuta:0.1671004470,(Folsomia_candida:0.0646864673,Folsomia_fimetaria:0.0384960090):0.0783360078[97.6]):0.0361391450[86.1]):0.0447367768[56.9],((Bradysia_coprophila:0.1729413593,Bradysia_coprophila_3:0.3766599706):0.0708789964[90.3],(Tomocerus_minor:0.2853782891,(Tomocerus_qinae_2:0.3727551159,(Tomocerus_qinae:0.1227993817,(Yoshiicerus_persimilis:0.0708901697,(Tomocerus_mixtus:0.0331326483,(Tomocerus_mixtus_2:0.1442800367,Tectocepheus_velatus:0.3492980251):0.0742641669[86.4]):0.1623013750[100]):0.0644266911[88.7]):0.0636797161[48.8]):0.0280611686[74.6]):0.0677456271[72]):0.0519487111[90.2]):0.0808341347[96.8]):0.0148529881[76.4],(Gisinianus_flammeolus:0.1029405774,(((Orthonychiurus_folsomi_3:0.1378159474,(Pogonognathellus_flavescens:0.0337662317,Pogonognathellus_longicornis:0.0667381247):0.1142750419[99.8]):0.0286948568[86],(Hydroisotoma_schaefferi_2:0.2575893106,((Vertagopus_arboreus:0.1672974608,(Agrenia_bidenticulata_2:0.1078163832,Desoria_olivacea_2:0.0768827325):0.0374476210[86.7]):0.0225458658[43.2],((Isotoma_viridis_2:0.0991627674,(Isotoma_anglicana:0.0000024074,Isotoma_caerulea:0.0000020167):0.1057221855[100]):0.0480241786[90.4],(Hypogastrura_burkilli:0.2049977177,((Ceratophysella_scotica_2:0.0000020558,Ceratophysella_scotica_3:0.0000026860):0.0657245828[92.2],(Ceratophysella_sigillata:0.1255392939,Ceratophysella_granulata_2:0.1063241828):0.0000029733):0.0521985462[83.5]):0.0946289480[97.8]):0.0154717953[79.5]):0.0422638280[91.3]):0.0068344907[72.2]):0.0164562527[90.1],((Isotomurus_graminis:0.1033189954,(Isotomurus_palustris:0.0000021181,Isotomurus_pseudopalustris:0.0000020167):0.1061890044[98.5]):0.0684315294[89.6],(Arrhopalites_spinosus:0.2068389491,((Sminthurinus_elegans_2:0.0683521850,Sminthurinus_elegans:0.0826538055):0.1882868693[100],(((Entomobrya_multifasciata:0.0345617463,Entomobrya_arborea:0.0349905689):0.0108810227[36.3],(Entomobrya_nivalis:0.0000029639,(Entomobrya_nicoleti:0.0047319208,Entomobrya_nicoleti_2:0.0096197418):0.0078595935[77.8]):0.0162500277[85.2]):0.0254655293[86.2],((((Sinella_curviseta_3:0.0000020167,Sinella_curviseta:0.0000020167):0.0284340165[87.5],(Sinella_curviseta_4:0.0139671073,Sinella_curviseta_2:0.0000024506):0.0571473085[96.7]):0.0876017036[98.8],(Entomobrya_muscorum_2:0.2918595055,(Sinella_curviseta_5:0.1695246884,(Willowsia_buskii_2:0.1378419691,Entomobrya_arborea_2:0.1828761716):0.0443563427[81.7]):0.0736594823[96.3]):0.0203595118[78.3]):0.0280657078[65.1],(Sinella_curviseta_6:0.0972918455,((Heteromurus_nitidus:0.1319638616,(Orchesella_flavescens:0.0726342685,(Orchesella_bifasciata:0.0319892224,(Orchesella_cincta_2:0.0000020167,Orchesella_cincta:0.0209098360):0.0070348828[74.2]):0.0160453981[83.8]):0.1420287728[99.9]):0.0644532362[60.2],((Willowsia_buskii:0.0544289613,Willowsia_nigromaculata:0.0250929546):0.0190242954[59.2],(Entomobrya_muscorum:0.0428161995,(Entomobrya_corticalis:0.1735331962,Willowsia_buskii_3:0.4346720755):0.0442050730[37.9]):0.0385949229[90.9]):0.0527010539[93]):0.0373520789[85.2]):0.0390111730[88.1]):0.0601042378[96.5]):0.0580422843[92.9]):0.0290597052[58.4]):0.0087136467[10.7]):0.0312790773[90.4]):0.0217035577[68.4]):0.0353982114[91.1]):0.0596828659[98],((Xenylla_mediterranea:0.1104708322,(((Ceratophysella_denticulata:0.1190883685,Ceratophysella_denticulata_2:0.0880498591):0.0417092265[85.4],(Ceratophysella_granulata:0.0811869395,(Ceratophysella_sigillata_2:0.0937794930,Ceratophysella_scotica:0.0500913112):0.0231803560[70.3]):0.1193945809[99.4]):0.0967690928[97.4],((Friesea_truncata:0.2878714766,((Isotomurus_plumosus:0.0741919299,((Isotoma_decorata_2:0.0000021698,Isotoma_decorata:0.0000020167):0.0476948394[99.1],(Isotoma_viridis:0.0192360556,Agrenia_bidenticulata:0.2335512867):0.0250847476[22.6]):0.0758137805[92.7]):0.0665146731[88.4],((Hydroisotoma_schaefferi:0.1611811832,Desoria_olivacea:0.1340770714):0.0550686104[89.9],(Folsomia_candida_2:0.1345407305,(Folsomia_inoculata:0.1244398879,(Proisotoma_minuta_2:0.0128796375,Proisotoma_minuta_3:0.3056544019):0.1704509955[99.3]):0.1394785565[98.9]):0.0355021248[83.5]):0.0435749842[73.4]):0.0255587581[63.8]):0.0117726295[76.3],(Eniochthonius_minutissimus:0.7406829792,(((Mesaphorura_macrochaeta_3:0.0268431655,(Mesaphorura_macrochaeta:0.0360448272,Mesaphorura_macrochaeta_4:0.0254870279):0.0803586014[90.1]):0.1659919315[99.9],((Hymenaphorura_dentifera_6:0.0000020617,Hymenaphorura_dentifera_3:0.0000026704):0.0566151801[96.9],(Hymenaphorura_dentifera_5:0.0000022893,(Hymenaphorura_dentifera_2:0.0000026672,(Hymenaphorura_dentifera_4:0.0000028914,Hymenaphorura_dentifera:0.0000024895):0.0290823220[99.4]):0.0404075871[99.6]):0.0843030802[95.4]):0.0895162484[97.1]):0.0402515295[77.7],((Protaphorura_tricampata_6:0.0038694048,Protaphorura_tricampata_5:0.0300847244):0.3226290030[100],((Orthonychiurus_folsomi:0.1340235943,Orthonychiurus_folsomi_2:0.1467819448):0.0729219609[94.1],(((Anurida_granaria_2:0.0060968189,Anurida_granaria:0.0000022188):0.2187983403[99.6],(Isohypsibius_dastychi:0.0696067438,(Isohypsibius_dastychi_4:0.1649818584,(Isohypsibius_dastychi_3:0.0000023062,Isohypsibius_dastychi_2:0.0000020167):0.0667695692[97.7]):0.0811596878[97]):0.3277932655[100]):0.0848181521[94.2],(((Steganacarus_magnus:0.7873764241,((Protaphorura_quardiocellata:0.0000027609,(Protaphorura_glebata_2:0.0138659566,Protaphorura_glebata_3:0.0081709999):0.0000026605):0.0122919500[86.5],(Protaphorura_quardiocellata_2:0.0050570394,(Protaphorura_quardiocellata_4:0.0000027345,Protaphorura_quardiocellata_3:0.0048603348):0.0000120865):0.0180937936[90.1]):0.0735846235[89.5]):0.0000024009,((Protaphorura_tricampata_2:0.0060574544,Protaphorura_tricampata:0.0068874871):0.0434292033[93.5],(Arrhopalites_spinosus_2:0.2627910737,(Thalassaphorura_encarpata:0.0064727676,((Thalassaphorura_encarpata_5:0.0000026904,Thalassaphorura_encarpata_3:0.0000025423):0.0000026007,((Thalassaphorura_encarpata_4:0.0000024771,Thalassaphorura_encarpata_2:0.0000021407):0.0050155827[74.8],((Protaphorura_tricampata_4:0.0954431066,Protaphorura_tricampata_3:0.0565186122):0.0872251004[94.4],(Thalassaphorura_encarpata_7:0.0368442638,Thalassaphorura_encarpata_6:0.1385448479):0.0570937256[96.2]):0.0384273191[93.2]):0.0068750109[79.8]):0.0512778082[92.4]):0.0760710254[97]):0.0391760149[93.1]):0.0474169086[85.8]):0.0311342807):0.0000022814):0.0332278935[76]):0.0326560434[62.7]):0.0171713802[33]):0.0906131003[88.1]):0.0075636891):0.0196360678[86.9]):0.0095306315[75.8]):0.0490863970[96.3],(Bradysia_coprophila_2:0.2588458718,(((Orthonychiurus_folsomi_4:0.4581249048,(Sminthurinus_aureus:0.0764353494,(Sminthurinus_signatus:0.0700475719,(Sminthurinus_aureus_2:0.0233911119,(Sminthurinus_signatus_2:0.0667368913,Sminthurinus_signatus_3:0.0202596300):0.6627414033[100]):0.0430029913[81.1]):0.0330779938[21.3]):0.2664506489[99.5]):0.0773464475[85.2],(((Paramacrobiotus_richtersi_10:0.0140760233,Paramacrobiotus_richtersi_9:0.0878910516):0.0873606010[87],(Paramacrobiotus_richtersi_3:0.0000028396,Paramacrobiotus_richtersi_2:0.0000025970):0.1295417369[90.9]):0.3289412197[99.7],((Paramacrobiotus_richtersi_12:0.0295966965,(Paramacrobiotus_richtersi_4:0.0157905381,Paramacrobiotus_richtersi_5:0.1050766322):0.0708600572[97.6]):0.0364399000[90.4],(Paramacrobiotus_richtersi_8:0.2130317022,(Paramacrobiotus_richtersi_6:0.0145415832,(Paramacrobiotus_richtersi_7:0.0000028853,(Paramacrobiotus_richtersi_11:0.0193527876,Paramacrobiotus_richtersi:0.0000028656):0.0094579199[90.1]):0.0046414086[73.8]):0.0686396146[98.4]):0.0388854885[84.2]):0.1721153211[97.2]):0.1228675842[95]):0.0332145533[76.1],(Isotomurus_pseudopalustris_2:0.0924863404,((Entomobrya_arborea_3:0.2646921672,((Corallococcus_sicarius:0.4604267156,(Myxococcus_llanfair.:0.2117381623,Myxococcus_stipitatus:0.1670467485):0.1727287840[99]):0.0957301357[90.6],((Pyxidicoccus_trucidator:0.0803941342,Corallococcus_praedator:0.1860258776):0.1303764014[97.2],(Eniochthonius_minutissimus_2:0.3257802452,(Mesodorylaimus_bastiani:0.0000020167,Mesodorylaimus_bastiani_2:0.0000022977):0.2564366907[85.8]):0.1576038467[90.6]):0.0269706639[43.1]):0.0445075617[87.3]):0.0192809372[78],((((Isotoma_anglicana_2:0.1093967391,(Isotomiella_minor:0.0364426660,Isotomiella_minor_3:0.0916965783):0.2329073056[90.4]):0.1039741889[27.7],(Phycomyces_blakesleeanus:0.2982067905,((Rhizopus_microsporus_2:0.0060515893,Rhizopus_microsporus:0.0035871332):0.1883775233[99.8],(Rhizopus_microsporus_3:0.2641291216,Archangium_gephyra:0.8380067170):0.0439513560[74.1]):0.0649153028[86.3]):0.0946271503[92.9]):0.0750924502[95.3],(((Hermanniella_punctulata:0.3180665871,(((Minunthozetes_semirufus_5:0.0470469960,Minunthozetes_semirufus_2:0.0000029788):0.0164857958[56.7],(Minunthozetes_semirufus_4:0.0192616764,Minunthozetes_semirufus:0.0000021234):0.0208449065[80.1]):0.1161066481[98.6],(Scheloribates_initialis:0.1416897799,(Achipteria_coleoptrata:0.2105532385,(Achipteria_coleoptrata_2:0.0683169625,Achipteria_nitens:0.1337453769):0.0934346493[93.1]):0.0500625951[83.9]):0.0470672928[88]):0.0702393683[89.7]):0.0514974597[49.6],(Phthiracarus_crinitus_2:0.4862038620,(((Nanhermannia_coronata_2:0.3243924498,(Prismatolaimus_dolichurus:0.0728885808,Nanhermannia_coronata:0.0822004619):0.0228606218[5.3]):0.2004015054[99.2],(Nanhermannia_comitalis_3:0.2866493997,(Nanhermannia_comitalis:0.0270415821,Nanhermannia_nana:0.1211672333):0.2051822961[97.4]):0.0405554642[59.9]):0.0607568743[78.5],((Adoristes_ovatus:0.1390802629,(Adoristes_ovatus_3:0.0083949843,Adoristes_ovatus_2:0.0000020167):0.1327050021[98.5]):0.3808491603[100],(Liacarus_coracinus:0.2024159794,((Liacarus_xylariae_3:0.1079850428,Liacarus_xylariae:0.0097076131):0.0677234131[93.9],(Liacarus_coracinus_2:0.0625615682,(Liacarus_xylariae_5:0.0000024194,(Liacarus_xylariae_2:0.1486734207,Liacarus_xylariae_4:0.0360180832):0.0058981668):0.0809146814[87.7]):0.0215711924[77.8]):0.0432435050[71.8]):0.0888879475[87]):0.0412346923[26.2]):0.0850629047[90.7]):0.0123458442[0.3]):0.0462670557[69.8],((Atropacarus_striculus:0.2620637975,(Folsomia_candida_3:0.1769171976,(Carabodes_femoralis:0.2817740395,(Phthiracarus_crinitus:0.1716760841,Microtritia_minima:0.1816636721):0.0294415719[32]):0.0387034598[63.2]):0.0171639957[5.8]):0.0757122874[87.3],((((Nanhermannia_elegantula:0.0444732072,Camisia_spinifer:0.3798175867):0.3148403232[99.7],(Nanhermannia_comitalis_2:0.0477001743,(Nothrus_silvestris:0.0433539716,Nothrus_palustris:0.0000026612):0.1064446896[90.4]):0.2377005008[97.9]):0.0752625156[70.7],((Legionella_sainthelensi:0.0000020167,Legionella_sainthelensi-ATCC:0.0000020167):0.0228539753[79.1],(Legionella_longbeachae:0.0560618369,(Legionella_cincinnatiensis:0.0187024401,Legionella_santicrucis:0.0425832561):0.0107560001[46.4]):0.0335882064[84.7]):1.8361817820[100]):0.0553819246[45.1],(Pseudovirgaria_hyperparasitica:1.0604110674,(((Heminothrus_targionii:0.1124808710,Heminothrus_targionii_2:0.2164494443):0.0987329052[95.2],(Heminothrus_targionii_3:0.1701800763,Malaconothrus_monodactylus:0.1945904504):0.0700580072[43.8]):0.1736659061[98.5],(Edwardzetes_edwardsi:0.3675954353,((Pantelozetes_paolii:0.1761510905,Liebstadia_similis:0.2160916074):0.0511711398[76.1],((Fuscozetes_fuscipes_2:0.2386839639,(Metabelba_pulverosa:0.1101948339,(Zygoribatula_exilis:0.2532931496,Belba_bartosi:0.0398488843):0.0434080467[81.4]):0.0600992745[75.3]):0.0836604920[86.3],((Fuscozetes_fuscipes:0.1275608987,(Minunthozetes_semirufus_6:0.0000020167,Minunthozetes_semirufus_3:0.0000020167):0.0529596463[89.2]):0.0368320852[30.2],(Punctoribates_punctum_4:0.0000021983,(Punctoribates_punctum_2:0.0000020167,(Punctoribates_punctum_3:0.0000020167,Punctoribates_punctum:0.0000020167):0.0000028246):0.0000021057):0.0849017840[97.8]):0.0729271083[85.3]):0.0218433606[5.1]):0.0554912557[85.3]):0.0232681371[74.7]):0.0000021685):0.0669570042[92.4]):0.0096633539[72.9]):0.0524018098[88.8]):0.0462069825[92]):0.0286994039[56.9],(((Prionchulus_punctatus_3:0.2857422052,(Prionchulus_punctatus_2:0.0000025764,Prionchulus_punctatus:0.0000020167):0.1388902635[95.5]):0.2558871985[98.7],(Pseudozyma_flocculosa:0.4482329780,((Pseudozyma_hubeiensis:0.1181496729,(Ustilago_maydis:0.0764818606,Sporisorium_graminicola:0.1856955758):0.0419575775[85.9]):0.0318407726[20.7],(Kalmanozyma_brasiliensis:0.0954382965,(Ustilago_hordei:0.1113630265,Moesziomyces_antarcticus:0.1480772379):0.0312776964[74.7]):0.0423570242[88.8]):0.3632820157[99.7]):0.4461153398[100]):0.1192487642[79.5],(((Thrips_palmi:0.2195314277,(Frankliniella_occidentalis_3:0.2951856848,(Frankliniella_occidentalis_2:0.0000020167,Frankliniella_occidentalis:0.0047183747):0.2630934425[100]):0.0687766231[54.5]):0.3116040981[100],((Komagataella_phaffii:0.3167373370,(Ascoidea_rubescens_2:0.1623264798,Ascoidea_rubescens:0.0994609338):0.1837274985[99]):0.0865532961[69.6],(((Sitophilus_oryzae_2:0.1715346124,Sitophilus_oryzae:0.0816401046):0.1334911011[97.9],((Dendroctonus_ponderosae:0.1481991096,(Dendroctonus_ponderosae_4:0.0000023636,Dendroctonus_ponderosae_2:0.0275811158):0.1311474378[98.6]):0.0768344985[51.5]):0.1571298194[84.5]):0.0456917813[79.1],((Anoplophora_glabripennis:0.0640475873,Anoplophora_glabripennis_2:0.3289735735):0.1610427098[97.9],((Diabrotica_virgifera_4:0.0000020167,Diabrotica_virgifera_3:0.0000020167):0.3183117229[100],((Diabrotica_virgifera_2:0.0000028665,Diabrotica_virgifera:0.0000026134):0.2050036541[100],(Leptinotarsa_decemlineata:0.1848073755,((Phaedon_cochleariae_2:0.0186859890,(Phaedon_cochleariae_3:0.0092122933,Phaedon_cochleariae:0.0000020167):0.0000025344):0.0956023421[99.2],((Leptinotarsa_decemlineata_3:0.1879236467,Dendroctonus_ponderosae_5:0.4002044005):0.1084490244[94.8],((Leptinotarsa_decemlineata_5:0.1778019267,Leptinotarsa_decemlineata_2:0.0384706766):0.3763031895[100],(Dendroctonus_ponderosae_3:0.3360255327,(Leptinotarsa_decemlineata_6:0.0000020167,Leptinotarsa_decemlineata_4:0.0000020167):0.3022451307[100]):0.1289886048[58.1]):0.0467419893[14.9]):0.1117583755[96.3]):0.0432527116[85.8]):0.1002678301[95.6]):0.0642339174[27.5]):0.1405671470[96.7]):0.0932927034[59.3]):0.2359844947[99.6]):0.0693393351[80.6]):0.0752106307[90.6],(Orbilia_oligospora:0.4574717141,((Rhizoctonia_solani:0.2522251293,(((Acaromyces_ingoldii:1.5999909203,(Rasamsonia_emersonii:0.1625323566,(Heterobasidion_irregulare:0.1129995981,Trametes_versicolor:0.1286446085):0.2956929264[99.9]):0.1117565759[52.9]):0.3462406609[96.4],(((Fibrobacter_intestinalis:0.1160639364,Hallerella_porci:0.0626443665):0.2008712947[98.6],(Hallerella_succinigenes:0.1463807422,(Fibrobacter_elongatus:0.0632399378,Fibrobacter_succinogenes:0.0352384213):0.3167496282[100]):0.0443526476[78.8]):0.4609085887[100],((Aliagarivorans_marinus:0.2648038048,(Reinekea_marinisedimentorum_2:0.1680925678,Reinekea_marinisedimentorum:0.1391008571):0.2257478187[99.5]):0.1641354073[96],(((Nannocystis_exedens:0.2444049212,Plesiocystis_pacifica:0.2015901152):0.2435801078[99.9],(Teredinibacter_turnerae-T7902_2:0.0301804600,(Teredinibacter_turnerae-1133Y_2:0.0000020167,Teredinibacter_turnerae_2:0.0000020167):0.0000025520):0.1483462557[99.9]):0.0304941146[27.3],((Marinimicrobium_agarilyticum:0.1969633026,(Cellvibrio_japonicus:0.1073088441,(Vibrio_aerogenes:0.0042081508,Vibrio_quintilis:0.0253946053):0.2698998452[100]):0.0566472821[75.8]):0.0437467522[63.8],((Teredinibacter_turnerae-1133Y:0.0000026226,(Teredinibacter_turnerae-T7902:0.0000000000,Teredinibacter_turnerae:0.0000000000):0.0000022089):0.1381955576[100],(Teredinibacter_waterburyi:0.0767801575,(Teredinibacter_purpureus:0.0639843697,(Teredinibacter_haidensis:0.1295579145,Teredinibacter_franksiae:0.1981518609):0.0556184652[81.3]):0.0354668643):0.0455102682[84.4]):0.0324103094[59.1]):0.0664059078[92.3]):0.1454208817[95]):0.2475235769[97.7]):0.2215438829[97.6]):0.1695481862[97.8],((Folsomia_inoculata_4:0.4131478655,(Pleurotus_ostreatus:0.1229202184,(Marasmius_oreades:0.1694573300,Schizophyllum_commune:0.2247142974):0.0667988936[58.7]):0.0265628273[3.9]):0.0520607147[81],((Pseudomassariella_vexata:0.1930404368,Pestalotiopsis_fici:0.1354074858):0.0497380715[90.1],(((Beauveria_bassiana:0.3685442910,(Thyridium_curvatum_2:0.0000020167,Thyridium_curvatum:0.0000020167):0.1354553459[99.3]):0.0356170557[89.4],(Pochonia_chlamydosporia:0.2121901389,(Hirsutella_rhossiliensis:0.1581371512,Purpureocillium_lilacinum:0.1191037956):0.0405867578[66.9]):0.0585037207[93.9]):0.0301496926[89],(((Verticillium_dahliae:0.0000023228,(Verticillium_nonalfalfae:0.0000020802,Verticillium_alfalfae:0.0771313754):0.0097926105[84]):0.1235041374[99.9],(Sodiomyces_alkalinus:0.2545100100,((Colletotrichum_higginsianum:0.1098305108,Colletotrichum_karsti:0.0877971863):0.0602036483[92.9],(Diaporthe_citri:0.1135140153,Diaporthe_batatas:0.0662294690):0.2119542345[100]):0.0850608982[93.5]):0.0836550173[94.5]):0.0455107616[78.7],((Thermothielavioides_terrestris:0.1697147080,(Neurospora_tetrasperma:0.0000024165,(Neurospora_crassa:0.0061830673,Sordaria_macrospora:0.1011330974):0.0127216932[49.5]):0.0678304005[96.4]):0.0755449994[97.8],(Fusarium_vanettenii:0.0615560325,((Fusarium_coffeatum:0.0251435690,(Fusarium_venenatum:0.0246029464,(Fusarium_poae:0.0048389488,(Fusarium_graminearum:0.0198526035,Fusarium_pseudograminearum:0.0000023147):0.0096788980[94]):0.0000024509):0.0090785904[10.5]):0.0437919897[95.2],((Fusarium_musae:0.0000020167,(Fusarium_verticillioides_2:0.0000020167,Fusarium_verticillioides:0.0000021305):0.0000020088):0.0000020942,((Fusarium_fujikuroi:0.0000020131,Fusarium_mangiferae:0.0047453776):0.0000026496,(Fusarium_proliferatum:0.0000021529,(Fusarium_tjaetaba:0.0000020167,(Fusarium_subglutinans:0.0094370067,(Fusarium_oxysporum-NRRL_2:0.0000021902,(Fusarium_odoratissimum_2:0.0000000000,(Fusarium_odoratissimum:0.0000000000,(Fusarium_oxysporum_2:0.0000000000,(Fusarium_oxysporum:0.0000000000,Fusarium_oxysporum-NRRL:0.0000000000):0.0000000000):0.0000000000):0.0000000000):0.0000021902):0.0047020995[81.9]):0.0000024725):0.0000020393):0.0000026320):0.0047121129[84.1]):0.0122416297[75.4]):0.1035918588[99.3]):0.1041066407[99.5]):0.0361774891[83]):0.0134692496[72.9]):0.0635567431[94.4]):0.0661196108[95.6]):0.0480221552[89.5]):0.0351046153[81.5]):0.0186745429[57.3],(((Morchella_sextelata:0.1364080425,Tuber_melanosporum:0.2025670141):0.1043153245[98.4],((Trichoderma_harzianum:0.5277435522,(Lasiodiplodia_theobromae:0.0210128129,Diplodia_corticola:0.1307844203):0.1606865364[98.4]):0.1539412410[96.8],((Alternaria_atra:0.0442086283,(Alternaria_alternata:0.0000020167,(Alternaria_burnsii:0.0000020167,Alternaria_arborescens:0.0000020167):0.0000024678):0.0401133784[94.8]):0.0692623772[98.3],((Exserohilum_turcica:0.0356891771,(Bipolaris_sorokiniana:0.0100746763,(Bipolaris_maydis:0.0645535852,(Bipolaris_zeicola:0.0000028742,(Bipolaris_oryzae:0.0237410296,Bipolaris_victoriae:0.0000027807):0.0196034643[92.5]):0.0051269082[72.7]):0.0181786109[57.1]):0.1181109489[100]):0.0390766587[77.5],(Pyrenophora_tritici-repentis:0.0927834285,(Leptosphaeria_maculans:0.0973924238,((Ascochyta_rabiei:0.1582318064,(Macroventuria_anomochaeta:0.0342279105,Didymella_exigua:0.0607890478):0.0393364368[49]):0.0618442067[96.7],(Dothidotthia_symphoricarpi:0.2204362401,((Cucurbitaria_berberidis:0.0688102296,(Parastagonospora_nodorum:0.0608739231,Alternaria_atra_2:0.0925673857):0.0136755433[78.3]):0.0174942949[85.7],((Trematosphaeria_pertusa:0.0291896935,Paraphaeosphaeria_sporulosa:0.1434624720):0.0725727120[97.7],((Westerdykella_ornata:0.0898113694,Aaosphaeria_arxii:0.1028653796):0.0619257883[92.1],(Lindgomyces_ingoldianus:0.0582719381,Mytilinidion_resinicola:0.7052587613):0.0597226284[62.7]):0.0434416652[87.1]):0.0250830736[86.5]):0.0187411089[81.7]):0.0306318735[87.3]):0.0690776167[96.4]):0.0342891844[92.2]):0.0069912915[2.6]):0.0533156619[95.1]):0.0532899832[93.5]):0.0723132451[93.8]):0.0530025976[82.2],(((Pseudogymnoascus_destructans:0.1811796926,Pseudogymnoascus_verrucosus:0.0148747692):0.1390662210[99.6],(Mollisia_scopiformis:0.1408649973,(Drepanopeziza_brunnea:0.1510109334,(Venustampulla_echinocandica:0.0914383965,(Lachnellula_hyalina:0.1444753401,Glarea_lozoyensis:0.1750675579):0.0369082638[60.5]):0.0252424668[66.6]):0.0397581862[36.5]):0.0968122665[98.1]):0.0698663800[97.6],(((Hyaloscypha_bicolor_3:0.1429708822,(Hyaloscypha_bicolor_2:0.0639729942,Hyaloscypha_bicolor:0.0176210765):0.0552505337[92.8]):0.0830544217[98.3],((Botrytis_porri:0.0619028536,(Sclerotinia_sclerotiorum:0.0728799862,(Botrytis_deweyae:0.0000029372,(Botrytis_byssoidea:0.0131796599,(Botrytis_sinoallii:0.0050144521,(Botrytis_fragariae:0.0000027073,Botrytis_cinerea:0.0520534875):0.0131555138[92.6]):0.0044847984[26.2]):0.0050114003[76.9]):0.0208547790[81.8]):0.0527359372[94.4]):0.0704882482[94.1],((Aureobasidium_pullulans:0.0035845067,(Aureobasidium_melanogenum:0.0626452673,(Aureobasidium_subglaciale:0.0316638472,Aureobasidium_namibiae:0.0601562994):0.0213973169[19.5]):0.0157303687[78.9]):0.1543691516[98.8],((Letharia_columbiana:0.0278044221,Letharia_lupina:0.0740312598):0.3942328026[100],(Zymoseptoria_tritici:0.3072025760,Ramularia_collo-cygni:0.2132922297):0.2051430968[98.4]):0.1031081360[93.1]):0.1074972761[95.1]):0.0839725700[91.4]):0.0931853274[96.6],((Phaeoacremonium_minimum:0.0898549244,(Thermothielavioides_terrestris_2:0.0943397720,(Gaeumannomyces_tritici:0.2048318794,(Podospora_anserina:0.1155977562,Chaetomium_thermophilum:0.1074401249):0.0483716482[90.6]):0.0485008171[90.9]):0.0212480436[35.4]):0.0484968350[85.3],((Sporothrix_brasiliensis:0.0000023178,Sporothrix_schenckii:0.0000020852):0.1839038723[99.9],(Thermothelomyces_thermophilus:0.1442901515,(Chaetomium_globosum:0.0900524250,(((Pyricularia_grisea:0.0009802607,(Pyricularia_oryzae:0.0171903962,Pyricularia_pennisetigena:0.0183303930):0.0624660056[97.1]):0.1775208127[100],(Daldinia_childiae:0.2284491794,(Thyridium_curvatum_3:0.1636275839,Scedosporium_apiospermum:0.1777946564):0.0242116324[16.3]):0.0148373544[80.5]):0.0155384483[23.2],((Colletotrichum_truncatum:0.0450157416,(Colletotrichum_fructicola:0.0000023015,(Colletotrichum_siamense:0.0000020167,Colletotrichum_aenigma:0.0000020167):0.0193794725[96.8]):0.0475533146[96.3]):0.0357040702[77.7],(Sodiomyces_alkalinus_2:0.2605601873,(Colletotrichum_graminicola:0.0870901903,(Colletotrichum_scovillei:0.0325415469,Colletotrichum_orchidophilum:0.2688849062):0.0740205837[93.5]):0.0373886579[88.7]):0.0344413363[76.9]):0.0572541379[95.7]):0.0555112388[93.4]):0.0224669327[23.7]):0.0681187884[95.5]):0.0376623107[61.9]):0.0947449405[99.4]):0.0139837138[38.8]):0.0218156445[87]):0.0441280529[91.9]):0.0557283329[85.6]):0.0812627170[80.1]):0.0815481897[79.3]):0.0404434315[84.7]):0.0280896535[39.4]):0.0178787099[76.3]):0.0668593995[93.3]):0.0325617791[75]):0.0386063890[87.2]):0.0173810391[80.4]):0.0099997135):0.1511163287[93]):0.2090144053[72.5]):0.5694255383[84.3]);
